# Supplementary material for: Quantifying complexity in DNA structures with high resolution Atomic Force Microscopy
Source: Nat Commun. 2025 Jul 1;16:5482. doi: 10.1038/s41467-025-60559-x (PMC12216981; doi:10.1038/s41467-025-60559-x)
Supplement: Supplementary file 4 — Source Data [file 41467_2025_60559_MOESM4_ESM.xlsx]

## Sheet: Figure 1d
Manual over / under height traces
	length 1	height 1	length 2	height 2
Trace 1	2.04	1.78	1.8	1.97
	2.15	1.75	1.9	1.98
	2.27	1.74	2	2
	2.38	1.71	2.1	2.04
	2.49	1.69	2.2	2.11
	2.61	1.69	2.3	2.17
	2.72	1.7	2.4	2.24
	2.83	1.71	2.5	2.29
	2.95	1.74	2.6	2.34
	3.06	1.77	2.7	2.37
	3.17	1.79	2.8	2.41
	3.29	1.79	2.9	2.45
	3.4	1.77	3	2.5
	3.51	1.76	3.1	2.55
	3.63	1.78	3.2	2.6
	3.74	1.81	3.3	2.62
	3.85	1.87	3.4	2.64
	3.97	1.93	3.5	2.64
	4.08	2	3.6	2.66
	4.19	2.06	3.7	2.69
	4.31	2.12	3.8	2.74
	4.42	2.17	3.9	2.8
	4.53	2.22	4	2.85
	4.65	2.26	4.1	2.87
	4.76	2.3	4.2	2.88
	4.87	2.38	4.3	2.89
	4.99	2.5	4.4	2.91
	5.1	2.64	4.5	2.93
	5.21	2.77	4.6	2.95
	5.33	2.87	4.7	2.96
	5.44	2.95	4.8	2.97
	5.55	3.01	4.9	2.99
	5.67	3.09	5	3
	5.78	3.17	5.1	3.02
	5.89	3.25	5.2	3.04
	6.01	3.32	5.3	3.07
	6.12	3.37	5.4	3.1
	6.23	3.41	5.5	3.13
	6.35	3.45	5.6	3.18
	6.46	3.49	5.7	3.24
	6.57	3.51	5.8	3.32
	6.69	3.52	5.9	3.41
	6.8	3.52	6	3.5
	6.91	3.53	6.1	3.56
	7.03	3.56	6.2	3.61
	7.14	3.59	6.3	3.63
	7.25	3.61	6.4	3.62
	7.37	3.62	6.5	3.59
	7.48	3.61	6.6	3.56
	7.59	3.59	6.7	3.54
	7.71	3.55	6.8	3.54
	7.82	3.5	6.9	3.55
	7.93	3.43	7	3.57
	8.05	3.35	7.1	3.59
	8.16	3.25	7.2	3.6
	8.27	3.13	7.3	3.57
	8.39	3.01	7.4	3.53
	8.5	2.89	7.5	3.49
	8.61	2.77	7.6	3.47
	8.73	2.66	7.7	3.46
	8.84	2.56	7.8	3.44
	8.95	2.46	7.9	3.41
	9.07	2.37	8	3.37
	9.18	2.29	8.1	3.3
	9.29	2.22	8.2	3.2
	9.41	2.16	8.3	3.09
	9.52	2.1	8.4	2.99
	9.63	2.03	8.5	2.91
	9.75	1.98	8.6	2.85
	9.86	1.94	8.7	2.82
	9.97	1.91	8.8	2.81
	10.1	1.89	8.9	2.81
	10.2	1.9	9	2.8
	10.3	1.92	9.1	2.79
	10.4	1.96	9.2	2.77
	10.5	1.98	9.3	2.74
	10.7	1.97	9.4	2.7
	10.8	1.96	9.5	2.67
	10.9	1.95	9.6	2.64
	11	1.97	9.7	2.61
	11.1	2.01	9.8	2.57
	11.2	2.06	9.9	2.5
	11.3	2.1	10	2.41
	11.4	2.11	10.1	2.33
	11.6	2.09	10.2	2.27
	11.7	2.07	10.3	2.25
	11.8	2.08	10.4	2.23
	11.9	2.09	10.5	2.2
	12	2.09	10.6	2.15
	12.1	2.08	10.7	2.1
	12.2	2.06	10.8	2.05
	12.4	2.04	10.9	2.03
	12.5	2.01	11	2.03
	12.6	1.99	11.1	2.03
	12.7	1.97	11.2	2.01
	12.8	1.95	11.3	1.95
	12.9	1.93	11.4	1.88
	13	1.92	11.5	1.83
	13.1	1.92	11.6	1.79
	13.3	1.91	11.7	1.78
	13.4	1.89	11.8	1.76
	13.5	1.86	11.9	1.75
	length 1	height 1	length 2	height 2
Trace 2	0	1.82	0	2.06
	0.1	1.88	0.09	2.08
	0.19	1.93	0.18	2.08
	0.29	1.96	0.26	2.08
	0.39	1.97	0.35	2.08
	0.48	1.95	0.44	2.09
	0.58	1.92	0.53	2.11
	0.67	1.91	0.61	2.12
	0.77	1.94	0.7	2.13
	0.87	1.99	0.79	2.13
	0.96	2.05	0.88	2.12
	1.06	2.13	0.96	2.11
	1.15	2.18	1.05	2.11
	1.25	2.21	1.14	2.11
	1.35	2.22	1.23	2.11
	1.44	2.22	1.31	2.12
	1.54	2.22	1.4	2.12
	1.64	2.24	1.49	2.11
	1.73	2.27	1.58	2.09
	1.83	2.3	1.66	2.07
	1.92	2.34	1.75	2.04
	2.02	2.37	1.84	2.02
	2.12	2.41	1.93	2
	2.21	2.46	2.01	1.99
	2.31	2.51	2.1	1.98
	2.4	2.55	2.19	1.97
	2.5	2.58	2.28	1.96
	2.6	2.6	2.36	1.97
	2.69	2.61	2.45	1.97
	2.79	2.63	2.54	2
	2.89	2.64	2.63	2.01
	2.98	2.64	2.71	2.02
	3.08	2.65	2.8	2.03
	3.17	2.67	2.89	2.03
	3.27	2.71	2.98	2.04
	3.37	2.77	3.06	2.06
	3.46	2.81	3.15	2.08
	3.56	2.83	3.24	2.13
	3.66	2.84	3.33	2.18
	3.75	2.84	3.41	2.25
	3.85	2.84	3.5	2.32
	3.94	2.87	3.59	2.38
	4.04	2.93	3.68	2.44
	4.14	2.99	3.76	2.5
	4.23	3.07	3.85	2.55
	4.33	3.13	3.94	2.61
	4.43	3.18	4.03	2.67
	4.52	3.21	4.11	2.74
	4.62	3.22	4.2	2.82
	4.71	3.21	4.29	2.89
	4.81	3.2	4.38	2.95
	4.91	3.21	4.46	3.01
	5	3.23	4.55	3.07
	5.1	3.26	4.64	3.13
	5.19	3.32	4.73	3.19
	5.29	3.38	4.81	3.24
	5.39	3.44	4.9	3.3
	5.48	3.47	4.99	3.35
	5.58	3.46	5.08	3.4
	5.68	3.45	5.17	3.44
	5.77	3.41	5.25	3.48
	5.87	3.36	5.34	3.51
	5.96	3.31	5.43	3.53
	6.06	3.23	5.52	3.55
	6.16	3.18	5.6	3.56
	6.25	3.15	5.69	3.57
	6.35	3.16	5.78	3.58
	6.45	3.2	5.87	3.56
	6.54	3.26	5.95	3.53
	6.64	3.34	6.04	3.49
	6.73	3.4	6.13	3.43
	6.83	3.44	6.22	3.38
	6.93	3.46	6.3	3.32
	7.02	3.47	6.39	3.25
	7.12	3.46	6.48	3.2
	7.21	3.44	6.57	3.14
	7.31	3.41	6.65	3.1
	7.41	3.39	6.74	3.06
	7.5	3.38	6.83	3.01
	7.6	3.36	6.92	2.96
	7.7	3.32	7	2.89
	7.79	3.25	7.09	2.82
	7.89	3.19	7.18	2.75
	7.98	3.12	7.27	2.68
	8.08	3.06	7.35	2.62
	8.18	3	7.44	2.57
	8.27	2.93	7.53	2.53
	8.37	2.86	7.62	2.5
	8.47	2.79	7.7	2.48
	8.56	2.7	7.79	2.48
	8.66	2.61	7.88	2.5
	8.75	2.52	7.97	2.51
	8.85	2.45	8.05	2.52
	8.95	2.39	8.14	2.52
	9.04	2.33	8.23	2.51
	9.14	2.27	8.32	2.51
	9.24	2.19	8.4	2.5
	9.33	2.1	8.49	2.48
	9.43	2.01	8.58	2.47
	9.52	1.93	8.67	2.44
	9.62	1.86	8.75	2.41
	9.72	1.8	8.84	2.39
	9.81	1.77	8.93	2.37
	9.91	1.74	9.02	2.36
	10	1.75	9.1	2.33
	10.1	1.75	9.19	2.29
	10.2	1.74	9.28	2.23
	10.3	1.72	9.37	2.16
	10.4	1.67	9.45	2.09
	10.5	1.62	9.54	2.02
	10.6	1.58	9.63	1.96
	10.7	1.56	9.72	1.92
	10.8	1.57	9.8	1.89
	10.9	1.56	9.89	1.87
	11	1.53	9.98	1.86
	11.1	1.48	10.1	1.85
	11.2	1.41	10.2	1.83
	11.3	1.35	10.2	1.8
	11.4	1.29	10.3	1.77
	11.4	1.25	10.4	1.74
	length 1	height 1	length 2	height 2
Trace 3	0	2.12	0	1.77
	0.09	2.1	0.07	1.77
	0.18	2.07	0.15	1.77
	0.27	2.04	0.22	1.77
	0.36	2.01	0.29	1.78
	0.45	1.99	0.36	1.8
	0.55	1.97	0.44	1.82
	0.64	1.96	0.51	1.83
	0.73	1.94	0.58	1.85
	0.82	1.92	0.65	1.87
	0.91	1.89	0.73	1.88
	1	1.87	0.8	1.89
	1.09	1.85	0.87	1.9
	1.18	1.82	0.94	1.92
	1.27	1.79	1.02	1.93
	1.36	1.75	1.09	1.95
	1.45	1.7	1.16	1.98
	1.54	1.66	1.23	2.01
	1.64	1.65	1.31	2.04
	1.73	1.65	1.38	2.06
	1.82	1.67	1.45	2.09
	1.91	1.7	1.52	2.11
	2	1.73	1.6	2.11
	2.09	1.76	1.67	2.12
	2.18	1.79	1.74	2.11
	2.27	1.84	1.81	2.1
	2.36	1.89	1.89	2.09
	2.45	1.94	1.96	2.09
	2.54	2.01	2.03	2.08
	2.64	2.08	2.1	2.09
	2.73	2.16	2.18	2.1
	2.82	2.24	2.25	2.11
	2.91	2.31	2.32	2.12
	3	2.38	2.39	2.14
	3.09	2.41	2.47	2.16
	3.18	2.43	2.54	2.17
	3.27	2.42	2.61	2.17
	3.36	2.41	2.68	2.17
	3.45	2.39	2.76	2.17
	3.54	2.39	2.83	2.17
	3.64	2.41	2.9	2.16
	3.73	2.45	2.97	2.15
	3.82	2.52	3.05	2.15
	3.91	2.6	3.12	2.15
	4	2.7	3.19	2.15
	4.09	2.8	3.27	2.14
	4.18	2.87	3.34	2.14
	4.27	2.93	3.41	2.13
	4.36	2.96	3.48	2.12
	4.45	2.98	3.56	2.11
	4.54	3	3.63	2.1
	4.63	3.01	3.7	2.1
	4.73	3.02	3.77	2.1
	4.82	3.02	3.85	2.11
	4.91	3.02	3.92	2.11
	5	3.03	3.99	2.11
	5.09	3.06	4.06	2.11
	5.18	3.11	4.14	2.12
	5.27	3.19	4.21	2.12
	5.36	3.28	4.28	2.13
	5.45	3.36	4.35	2.15
	5.54	3.43	4.43	2.18
	5.63	3.48	4.5	2.22
	5.73	3.51	4.57	2.26
	5.82	3.51	4.64	2.29
	5.91	3.51	4.72	2.33
	6	3.48	4.79	2.35
	6.09	3.46	4.86	2.37
	6.18	3.43	4.93	2.4
	6.27	3.42	5.01	2.42
	6.36	3.42	5.08	2.45
	6.45	3.44	5.15	2.5
	6.54	3.47	5.22	2.55
	6.63	3.51	5.3	2.61
	6.73	3.54	5.37	2.67
	6.82	3.58	5.44	2.75
	6.91	3.6	5.51	2.82
	7	3.6	5.59	2.88
	7.09	3.6	5.66	2.94
	7.18	3.57	5.73	2.99
	7.27	3.55	5.8	3.04
	7.36	3.5	5.88	3.09
	7.45	3.45	5.95	3.14
	7.54	3.38	6.02	3.19
	7.63	3.31	6.1	3.24
	7.72	3.24	6.17	3.3
	7.82	3.19	6.24	3.36
	7.91	3.15	6.31	3.42
	8	3.11	6.39	3.48
	8.09	3.08	6.46	3.53
	8.18	3.04	6.53	3.57
	8.27	3	6.6	3.6
	8.36	2.94	6.68	3.63
	8.45	2.88	6.75	3.64
	8.54	2.82	6.82	3.63
	8.63	2.76	6.89	3.62
	8.72	2.72	6.97	3.6
	8.82	2.7	7.04	3.57
	8.91	2.7	7.11	3.52
	9	2.72	7.18	3.48
	9.09	2.75	7.26	3.42
	9.18	2.78	7.33	3.36
	9.27	2.81	7.4	3.3
	9.36	2.81	7.47	3.24
	9.45	2.8	7.55	3.17
	9.54	2.75	7.62	3.12
	9.63	2.68	7.69	3.06
	9.72	2.6	7.76	3.01
	9.81	2.52	7.84	2.96
	9.91	2.45	7.91	2.91
	10	2.39	7.98	2.87
	10.09	2.34	8.05	2.83
	10.18	2.3	8.13	2.79
	10.27	2.27	8.2	2.76
	10.36	2.24	8.27	2.72
	10.45	2.2	8.34	2.7
	10.54	2.16	8.42	2.68
	10.63	2.1	8.49	2.67
	10.72	2.04	8.56	2.66
	10.81	1.98	8.63	2.66
	10.91	1.9	8.71	2.66
	11	1.82	8.78	2.66
	11.09	1.73	8.85	2.66
	11.18	1.64	8.92	2.65
	11.27	1.56	9	2.65
	11.36	1.49	9.07	2.64
	11.45	1.43	9.14	2.64
	11.54	1.36	9.22	2.63
	11.63	1.28	9.29	2.61
	11.72	1.19	9.36	2.59
	11.81	1.11	9.43	2.57
	11.91	1.05	9.51	2.54
	12	1.01	9.58	2.5
	12.09	0.99	9.65	2.46
	12.18	0.96	9.72	2.41
	12.27	0.93	9.8	2.37
	12.36	0.86	9.87	2.33
	12.45	0.76	9.94	2.29
	12.54	0.65	10.01	2.26
	12.63	0.54	10.09	2.24
	12.72	0.44	10.16	2.23
	12.81	0.38	10.23	2.23
	12.9	0.34	10.3	2.24
	13	0.32	10.38	2.25
	13.09	0.32	10.45	2.28
	13.18	0.32	10.52	2.3
	13.27	0.33	10.59	2.33
	13.36	0.34	10.67	2.35
	13.45	0.36	10.74	2.36
	13.54	0.4	10.81	2.37
	length 1	height 1	length 2	height 2
Trace 4	0	2.29561	0	2.09994
	0.0882742	2.34132	0.115257	2.14779
	0.176548	2.38397	0.230514	2.18736
	0.264823	2.40704	0.345772	2.23222
	0.353097	2.42851	0.461029	2.28528
	0.441371	2.44255	0.576286	2.3417
	0.529645	2.45773	0.691543	2.38744
	0.617919	2.46821	0.806801	2.41159
	0.706194	2.47703	0.922058	2.41139
	0.794468	2.47351	1.03732	2.40175
	0.882742	2.46683	1.15257	2.39266
	0.971016	2.45875	1.26783	2.39172
	1.05929	2.45197	1.38309	2.39528
	1.14756	2.44735	1.49834	2.40316
	1.23584	2.44228	1.6136	2.41463
	1.32411	2.43096	1.72886	2.43644
	1.41239	2.41289	1.84412	2.47018
	1.50066	2.39509	1.95937	2.50782
	1.58894	2.37666	2.07463	2.53493
	1.67721	2.37108	2.18989	2.5403
	1.76548	2.37791	2.30514	2.52112
	1.85376	2.39323	2.4204	2.48655
	1.94203	2.41819	2.53566	2.44457
	2.03031	2.44228	2.65092	2.41039
	2.11858	2.46653	2.76617	2.38162
	2.20686	2.49251	2.88143	2.36237
	2.29513	2.52454	2.99669	2.33524
	2.3834	2.56069	3.11195	2.2986
	2.47168	2.60411	3.2272	2.24855
	2.55995	2.64744	3.34246	2.20583
	2.64823	2.6869	3.45772	2.18233
	2.7365	2.72416	3.57297	2.19324
	2.82477	2.75679	3.68823	2.22918
	2.91305	2.78892	3.80349	2.28091
	3.00132	2.8233	3.91875	2.33604
	3.0896	2.85778	4.034	2.39412
	3.17787	2.89051	4.14926	2.44834
	3.26615	2.9234	4.26452	2.49906
	3.35442	2.95439	4.37977	2.53564
	3.44269	2.98668	4.49503	2.56553
	3.53097	3.03593	4.61029	2.59097
	3.61924	3.08674	4.72555	2.62616
	3.70752	3.14946	4.8408	2.67449
	3.79579	3.2122	4.95606	2.74061
	3.88406	3.25264	5.07132	2.82665
	3.97234	3.28876	5.18658	2.93058
	4.06061	3.30281	5.30183	3.04616
	4.14889	3.31091	5.41709	3.16424
	4.23716	3.31973	5.53235	3.28211
	4.32544	3.32843	5.6476	3.39698
	4.41371	3.33551	5.76286	3.50776
	4.50198	3.34506	5.87812	3.60547
	4.59026	3.34059	5.99338	3.68096
	4.67853	3.33226	6.10863	3.72818
	4.76681	3.31671	6.22389	3.75112
	4.85508	3.29705	6.33915	3.7533
	4.94336	3.28338	6.4544	3.74727
	5.03163	3.27475	6.56966	3.73458
	5.1199	3.27273	6.68492	3.71733
	5.20818	3.27805	6.80018	3.69185
	5.29645	3.28739	6.91543	3.65156
	5.38473	3.30061	7.03069	3.59736
	5.473	3.31679	7.14595	3.53094
	5.56127	3.33619	7.26121	3.45616
	5.64955	3.35697	7.37646	3.37436
	5.73782	3.38154	7.49172	3.28382
	5.8261	3.40906	7.60698	3.18394
	5.91437	3.44371	7.72223	3.08459
	6.00265	3.4847	7.83749	2.99501
	6.09092	3.54269	7.95275	2.92534
	6.17919	3.60516	8.06801	2.87162
	6.26747	3.67735	8.18326	2.82788
	6.35574	3.74884	8.29852	2.78305
	6.44402	3.79938	8.41378	2.73633
	6.53229	3.84585	8.52904	2.69134
	6.62057	3.85466	8.64429	2.65529
	6.70884	3.85854	8.75955	2.63604
	6.79711	3.83228	8.87481	2.63034
	6.88539	3.80313	8.99006	2.63193
	6.97366	3.76793	9.10532	2.63449
	7.06194	3.73308	9.22058	2.63572
	7.15021	3.71288	9.33584	2.64301
	7.23848	3.69598	9.45109	2.6533
	7.32676	3.68538	9.56635	2.66163
	7.41503	3.67633	9.68161	2.65548
	7.50331	3.65787	9.79686	2.62946
	7.59158	3.63639	9.91212	2.57891
	7.67986	3.60672	10.0274	2.50961
	7.76813	3.57453	10.1426	2.43084
	7.8564	3.54424	10.2579	2.34792
	7.94468	3.51516	10.3732	2.26724
	8.03295	3.48786	10.4884	2.18976
	8.12123	3.45925	10.6037	2.12048
	8.2095	3.4285	10.7189	2.06303
	8.29777	3.39479	10.8342	2.02049
	8.38605	3.3662	10.9494	1.98984
	8.47432	3.35002	11.0647	1.96306
	8.5626	3.34281	11.18	1.93254
	8.65087	3.35735	11.2952	1.8918
	8.73915	3.36876	11.4105	1.83736
	8.82742	3.37116	11.5257	1.76915
	8.91569	3.36254	11.641	1.69256
	9.00397	3.31373	11.7562	1.61764
	9.09224	3.26237	11.8715	1.55725
	9.18052	3.1934	11.9868	1.52228
	9.26879	3.12578	12.102	1.51564
	9.35707	3.06911	12.2173	1.52716
	9.44534	3.01081	12.3325	1.55158
	9.53361	2.95772	12.4478	1.57606
	9.62189	2.90293	12.563	1.60995
	9.71016	2.84688	12.6783	1.64898
	9.79844	2.79076	12.7936	1.69727
	9.88671	2.74199	12.9088	1.73605
	9.97498	2.69468	13.0241	1.75882
	10.0633	2.66226	13.1393	1.75588
	10.1515	2.63265	13.2546	1.72789
	10.2398	2.61997	13.3698	1.68618
	10.3281	2.60949	13.4851	1.63649
	10.4164	2.60877	13.6004	1.59747
	10.5046	2.60667	13.7156	1.57528
	10.5929	2.5979	13.8309	1.57465
	10.6812	2.58432	13.9461	1.58873
	10.7695	2.56567	14.0614	1.61604
	10.8577	2.54454	14.1766	1.66001
	10.946	2.53184	14.2919	1.719
	11.0343	2.5234	14.4072	1.79869
	11.1225	2.52105	14.5224	1.8865
	11.2108	2.52353	14.6377	1.97389
	11.2991	2.52049	14.7529	2.04465
	11.3874	2.51558	14.8682	2.10031
	11.4756	2.49665	14.9834	2.13389
	11.5639	2.46832	15.0987	2.156
	11.6522	2.43088	15.214	2.16446
	11.7405	2.38594	15.3292	2.17267
	11.8287	2.34412	15.4445	2.18183
	11.917	2.30369	15.5597	2.20147
	12.0053	2.26464	15.675	2.22427
	12.0936	2.22132	15.7902	2.24834
	12.1818	2.17621	15.9055	2.26094
	12.2701	2.12742	16.0208	2.26083
	12.3584	2.08115	16.136	2.24405
	12.4467	2.05172	16.2513	2.21193
	12.5349	2.02459	16.3665	2.16548
	12.6232	2.01248	16.4818	2.10829
	12.7115	1.9995	16.597	2.04633
	12.7998	1.97395	16.7123	1.99003
	12.888	1.94894	16.8276	1.94775
	12.9763	1.91456	16.9428	1.92601
	13.0646	1.88192	17.0581	1.92587
	13.1529	1.88027	17.1733	1.93882
	length 1	height 1	length 2	height 2
Trace 5	0	1.54785	0	2.02705
	0.0715877	1.58559	0.0705956	2.04284
	0.143175	1.62384	0.141191	2.04911
	0.214763	1.66455	0.211787	2.04423
	0.286351	1.708	0.282383	2.03072
	0.357938	1.75522	0.352978	2.01145
	0.429526	1.80741	0.423574	1.98891
	0.501114	1.86418	0.49417	1.96722
	0.572701	1.92476	0.564765	1.94976
	0.644289	1.98968	0.635361	1.9407
	0.715877	2.05763	0.705956	1.94116
	0.787464	2.12278	0.776552	1.94894
	0.859052	2.18303	0.847148	1.96192
	0.93064	2.23472	0.917743	1.97883
	1.00223	2.27239	0.988339	1.99831
	1.07382	2.29082	1.05893	2.01827
	1.1454	2.29576	1.12953	2.03764
	1.21699	2.29183	1.20013	2.05756
	1.28858	2.27999	1.27072	2.07899
	1.36017	2.26862	1.34132	2.10295
	1.43175	2.26344	1.41191	2.12827
	1.50334	2.26603	1.48251	2.15445
	1.57493	2.27341	1.5531	2.18102
	1.64652	2.28621	1.6237	2.20648
	1.7181	2.30498	1.6943	2.2304
	1.78969	2.32539	1.76489	2.25407
	1.86128	2.34569	1.83549	2.27863
	1.93287	2.36683	1.90608	2.30414
	2.00445	2.38676	1.97668	2.33224
	2.07604	2.40316	2.04727	2.36388
	2.14763	2.41612	2.11787	2.39676
	2.21922	2.42682	2.18846	2.42749
	2.29081	2.43432	2.25906	2.4545
	2.36239	2.43975	2.32966	2.47573
	2.43398	2.44572	2.40025	2.48685
	2.50557	2.45281	2.47085	2.48627
	2.57716	2.46072	2.54144	2.47691
	2.64874	2.47087	2.61204	2.46309
	2.72033	2.48328	2.68263	2.45063
	2.79192	2.4959	2.75323	2.44349
	2.86351	2.50826	2.82383	2.44623
	2.93509	2.51888	2.89442	2.46355
	3.00668	2.52792	2.96502	2.49484
	3.07827	2.53561	3.03561	2.53818
	3.14986	2.54303	3.10621	2.59279
	3.22145	2.55109	3.1768	2.65363
	3.29303	2.55927	3.2474	2.71656
	3.36462	2.56916	3.318	2.77523
	3.43621	2.58141	3.38859	2.82525
	3.5078	2.5978	3.45919	2.86392
	3.57938	2.62106	3.52978	2.89014
	3.65097	2.65065	3.60038	2.90241
	3.72256	2.68805	3.67097	2.90554
	3.79415	2.7341	3.74157	2.90578
	3.86573	2.78563	3.81216	2.90724
	3.93732	2.8412	3.88276	2.91447
	4.00891	2.90036	3.95336	2.9303
	4.0805	2.96065	4.02395	2.95561
	4.15208	3.01848	4.09455	2.98909
	4.22367	3.07067	4.16514	3.02737
	4.29526	3.11511	4.23574	3.06639
	4.36685	3.14364	4.30633	3.10319
	4.43844	3.15534	4.37693	3.13419
	4.51002	3.1543	4.44753	3.15766
	4.58161	3.14214	4.51812	3.17466
	4.6532	3.1224	4.58872	3.18372
	4.72479	3.10246	4.65931	3.18477
	4.79637	3.08758	4.72991	3.17857
	4.86796	3.07761	4.8005	3.16604
	4.93955	3.07296	4.8711	3.14794
	5.01114	3.07261	4.9417	3.12832
	5.08272	3.07585	5.01229	3.10883
	5.15431	3.07916	5.08289	3.09176
	5.2259	3.07831	5.15348	3.0796
	5.29749	3.07399	5.22408	3.07322
	5.36908	3.06391	5.29467	3.07211
	5.44066	3.04328	5.36527	3.07249
	5.51225	3.01235	5.43586	3.06994
	5.58384	2.97311	5.50646	3.06204
	5.65543	2.92335	5.57706	3.04596
	5.72701	2.86386	5.64765	3.02039
	5.7986	2.80115	5.71825	2.98579
	5.87019	2.74113	5.78884	2.94411
	5.94178	2.6856	5.85944	2.89751
	6.01336	2.63982	5.93003	2.85055
	6.08495	2.61091	6.00063	2.80437
	6.15654	2.59752	6.07123	2.76033
	6.22813	2.5929	6.14182	2.72053
	6.29972	2.59521	6.21242	2.68668
	6.3713	2.59996	6.28301	2.66017
	6.44289	2.60203	6.35361	2.64454
	6.51448	2.59792	6.4242	2.63908
	6.58607	2.58964	6.4948	2.64193
	6.65765	2.57907	6.5654	2.65009
	6.72924	2.56814	6.63599	2.65931
	6.80083	2.56236	6.70659	2.66663
	6.87242	2.56359	6.77718	2.66877
	6.944	2.57345	6.84778	2.66096
	7.01559	2.59075	6.91837	2.64439
	7.08718	2.6092	6.98897	2.6213
	7.15877	2.62479	7.05956	2.59187
	7.23035	2.63438	7.13016	2.55715
	7.30194	2.63283	7.20076	2.51891
	7.37353	2.61841	7.27135	2.47734
	7.44512	2.59241	7.34195	2.43337
	7.51671	2.55905	7.41254	2.38996
	7.58829	2.51831	7.48314	2.34671
	7.65988	2.47235	7.55373	2.30126
	7.73147	2.42539	7.62433	2.2535
	7.80306	2.37682	7.69493	2.20509
	7.87464	2.3294	7.76552	2.15458
	7.94623	2.28621	7.83612	2.10278
	8.01782	2.25111	7.90671	2.05363
	8.08941	2.22494	7.97731	2.0096
	8.16099	2.20885	8.0479	1.97128
	8.23258	2.20426	8.1185	1.94149
	8.30417	2.20847	8.1891	1.9217
	8.37576	2.21835	8.25969	1.91166
	8.44735	2.23077	8.33029	1.91133
	8.51893	2.23949	8.40088	1.92036
	8.59052	2.24289	8.47148	1.93731
	8.66211	2.23852	8.54207	1.95989
	8.7337	2.22409	8.61267	1.98436
	8.80528	2.2032	8.68326	2.0093
	8.87687	2.17402	8.75386	2.03387
	8.94846	2.14061	8.82446	2.05814
	9.02005	2.10392	8.89505	2.0817
	9.09163	2.06255	8.96565	2.10593
	9.16322	2.01969	9.03624	2.13026
	9.23481	1.97442	9.10684	2.15332
	9.3064	1.93056	9.17743	2.17236
	9.37798	1.89167	9.24803	2.1859
	9.44957	1.86215	9.31863	2.19476
	9.52116	1.84218	9.38922	2.20049
	9.59275	1.8322	9.45982	2.2033
	9.66434	1.83317	9.53041	2.20469
	9.73592	1.8411	9.60101	2.20596
	9.80751	1.85203	9.6716	2.20726
	9.8791	1.86442	9.7422	2.20899
	9.95069	1.87623	9.81279	2.21023
	10.0223	1.88637	9.88339	2.21075
	10.0939	1.89562	9.95399	2.21013
	10.1654	1.90315	10.0246	2.20802
	10.237	1.91135	10.0952	2.20413
	10.3086	1.92013	10.1658	2.19975
	10.3802	1.92826	10.2364	2.19314
	10.4518	1.9337	10.307	2.1866
	10.5234	1.93205	10.3776	2.1815
	10.595	1.92311	10.4482	2.17656
	10.6666	1.90251	10.5188	2.17012

## Sheet: Figure 2f
	Heights 1	Distances 1	Heights 2	Distances 2
Trace	2.506512212471626,	-100.20181449953424,	2.272366841891461,	-96.25487000666512,
	2.495164872167401,	-98.98469268207153,	2.2946664802678183,	-94.93682109698007,
	2.5227085814791574,	-97.77293009927931,	2.1766623353842527,	-93.62157870918435,
	2.4727187750400845,	-96.80187889597991,	2.131962654454991,	-93.23089616645332,
	2.377322165589763,	-95.83142938920619,	2.1025154741502337,	-92.84934033152847,
	2.198145521097563,	-94.62157870918435,	2.077754573883524,	-92.47702417357513,
	1.976864863497229,	-93.41753080449618,	2.063121761984803,	-91.18113840043894,
	1.7895012839367672,	-92.21951545584969,	2.0619784009967925,	-90.82400563727631,
	1.708876105414511,	-91.02777349240623,	2.067135629182595,	-90.47651629014017,
	1.7240190432997642,	-90.05054744357274,	2.076285341746866,	-90.13878188659973,
	1.8018649323701987,	-88.86353054595519,	2.112436844899308,	-88.86506625215557,
	1.8448587638668181,	-87.68333173107735,	2.131881953945602,	-88.54377448471462,
	1.82144619061134,	-86.5102333057278,	2.138792786329889,	-87.28115489611719,
	1.8167953682778848,	-86.32877591996736,	2.1307855447202395,	-86.02325267042627,
	1.767656126021316,	-85.17244204607586,	2.103373747131235,	-84.77027781009096,
	1.7258349235420891,	-84.18653737234169,	2.0726802237512776,	-83.5224520712844,
	1.772948459589493,	-83.03657720797473,	2.0720222262617876,	-82.28000972289685,
	1.8985692963461858,	-81.89499366462674,	2.0919456414230737,	-81.32035415564789,
	2.0270962563245902,	-80.76214641043707,	2.1261030111796977,	-80.36168241145776,
	2.046168369437511,	-79.77182237323191,	2.169731151210882,	-79.12016177940993,
	2.042686489556159,	-78.64663547121665,	2.131443981503612,	-77.88452991448301,
	1.9418030930382468,	-77.53103945458993,	2.10348967132204,	-76.92203845452875,
	1.8612411463012049,	-76.53806987208503,	2.058680577639693,	-75.69015788066504,
	1.7653228692576688,	-75.54528824815154,	2.0629613722156,	-74.72616676907762,
	1.6497803598897025,	-74.55270219373317,	2.110311482955049,	-73.49829930005184,
	1.6248177754476414,	-73.44308110509934,	2.1833432798500367,	-72.27724399837061,
	1.7799916011527277,	-72.34423592694787,	2.2313455881664015,	-71.06335201775947,
	1.9051246279302745,	-71.25667228100119,	2.2416726962833255,	-70.09279563550022,
	1.8612181085149417,	-70.26037828369117,	2.2804952951533903,	-68.8839603971781,
	1.8960744321059682,	-69.18357573492314,	2.313873359560986,	-67.91170738539859,
	1.8572370744558657,	-68.1863081289633,	2.327299482892071,	-66.70832032063167,
	1.8845505482406075,	-67.12110101926616,	2.333724233075571,	-65.5133574166368,
	1.9383854532268476,	-66.06919393998976,	2.338635554013191,	-64.53681120105021,
	1.9570226518090088,	-65.07027391856539,	2.3098681405439456,	-63.34824385884742,
	2.0495766418917385,	-64.0317380372777,	2.267054300709711,	-62.16912416947821,
	2.072684407242305,	-63.03224967708329,	2.2802608861212015,	-61.18823416311342,
	2.094212776046362,	-62.032778078668514,	2.2865432310954903,	-60.01666435249463,
	1.9798000929209405,	-61.00833275470999,	2.27866674364765,	-59.033888572581766,
	1.7835461707154996,	-60.0,	2.2544997498739487,	-57.87054518492115,
	1.7472736725554505,	-59.0,	2.1866977574223405,	-56.71860364994893,
	1.6981630274247266,	-58.0087712549569,	2.075256224281564,	-55.57877292636101,
	1.7715156961835685,	-57.00892785976178,	2.0304498753488556,	-54.589376255824725,
	1.8671871155684852,	-56.00909015790027,	1.9761654198033476,	-53.46026561849464,
	1.9644105145756654,	-55.00925846556311,	2.032558616623988,	-52.46903848937962,
	2.0753003645668717,	-54.009433122794285,	2.128571837629348,	-51.35172830587107,
	2.217031440625819,	-53.009614495783374,	2.165045815213034,	-50.35871324805669,
	2.349456428941912,	-52.0098029794274,	2.149379967352592,	-49.36598018878993,
	2.3793472925345385,	-51.039984012787215,	2.1309733000008477,	-48.373546489791295,
	2.378010309960512,	-50.040799340956916,	2.1465939037591824,	-47.38143096192854,
	2.3579754210445176,	-49.041648597857254,	2.168369488253237,	-46.2709412050371,
	2.3430684009764646,	-48.042533945356304,	2.182310061818636,	-45.27692569068709,
	2.352040401219466,	-47.04345773288535,	2.143969842615513,	-44.181444068749045,
	2.3820990744136927,	-46.044422518220834,	2.151249055693125,	-43.18564576337837,
	2.402168309907758,	-45.04543109109048,	2.152128614208037,	-42.1070065428546,
	2.394048093513017,	-44.04648650006177,	2.1490474073388888,	-41.10960958218893,
	2.370047930288051,	-43.04759208325728,	2.166346876168907,	-40.11234224026316,
	2.3360380901543487,	-42.048751503547585,	2.1923141525015546,	-39.11521443121589,
	2.273698061790718,	-41.049968789001575,	2.1929887655001044,	-38.118237105091836,
	2.1805025639783646,	-40.05124837953327,	2.163146733678019,	-37.12142238654117,
	2.1031821916514892,	-39.05259518088089,	2.0841648857206594,	-36.05551275463989,
	2.093109845703168,	-38.05401462729781,	2.0741814385901662,	-35.05709628591621,
	2.1381629354967018,	-37.05551275463989,	2.075636693506576,	-34.058772731852805,
	2.1858242908898218,	-36.05709628591621,	2.0782692000464027,	-33.06055050963308,
	2.2197629077378767,	-35.058772731852805,	2.098892222872969,	-32.0624390837628,
	2.2636602954481346,	-34.06055050963308,	2.1447759775002058,	-31.064449134018133,
	2.3314984993194243,	-33.14031735997639,	2.1958638716190664,	-30.066592756745816,
	2.3439407649394606,	-32.14482300479487,	2.232733959901177,	-29.068883707497267,
	2.333942282283932,	-31.14962686336267,	2.2860375206944785,	-28.071337695236398,
	2.3236732369936832,	-30.274562336608895,	2.4214548896877885,	-27.073972741361768,
	2.3297696845454046,	-29.284271247461902,	2.6247957963435304,	-26.076809620810597,
	2.3643562089687093,	-28.294688127912362,	2.7956831020253348,	-25.079872407968907,
	2.407438941273799,	-27.30589287593181,	2.868276266981081,	-24.08318915758459,
	2.445312801129757,	-26.179356624028344,	2.8546327280634434,	-23.08679276123039,
	2.421456702976626,	-25.08318915758459,	2.7999393894999254,	-22.090722034374522,
	2.395378090442532,	-24.08679276123039,	2.7388518672954283,	-21.02379604162864,
	2.3579160561217516,	-23.02271554554524,	2.8015131186035713,	-20.024984394500787,
	2.3553895564148397,	-22.02379604162864,	2.924908372311057,	-19.026297590440446,
	2.331304926021767,	-21.024984394500787,	3.046162187988005,	-18.027756377319946,
	2.2841437073752147,	-20.026297590440446,	3.1291789417546547,	-17.029386365926403,
	2.251175957539332,	-19.027756377319946,	3.169144182972883,	-16.0312195418814,
	2.25502882727537,	-18.029386365926403,	3.176420817716792,	-15.033296378372908,
	2.27580707842357,	-17.0312195418814,	3.1671187905321783,	-14.035668847618199,
	2.320557619365348,	-16.0,	3.1655527377198367,	-13.038404810405298,
	2.4613121540779432,	-15.035668847618199,	3.1847869840426433,	-12.041594578792296,
	2.7189748532734654,	-14.152946437965905,	3.209132491296151,	-11.045361017187261,
	2.949572975735473,	-13.36931687685298,	3.2470378930766173,	-10.04987562112089,
	3.0956427138596374,	-12.40175425099138,	3.3512471810973246,	-9.055385138137417,
	3.1704780503530245,	-11.44030650891055,	3.516591312210171,	-8.06225774829855,
	3.1964381826202994,	-10.486832980505138,	3.660082433314884,	-7.0710678118654755,
	3.1953465405858537,	-9.54400374531753,	3.7218984472268684,	-6.082762530298219,
	3.209590517052877,	-8.615773105863909,	3.7210627471660787,	-5.0990195135927845,
	3.2816622035393412,	-7.708203932499369,	3.7365437101818153,	-4.0,
	3.4243360146909088,	-6.830951894845301,	3.7834372829033036,	-3.0,
	3.4611614787813174,	-6.0,	3.878036560444856,	-2.0,
	3.5519142248770685,	-4.60555127546399,	3.9453223056801003,	-1.0,
	3.6773961689455406,	-3.8284271247461903,	3.954865750476973,	0.0,
	3.843763394457499,	-2.414213562373095,	3.8904744358372825,	1.4142135623730951,
	3.9208919058955107,	-1.0,	3.6773961689455406,	2.8284271247461903,
	3.9461587422027957,	0.0,	3.5519142248770685,	3.605551275463989,
	3.8033120187726133,	1.2360679774997898,	3.4807891225791665,	5.0,
	3.5959853115215927,	2.605551275463989,	3.550675660485556,	5.830951894845301,
	3.5126336981588477,	3.4721359549995796,	3.7094297555585314,	6.708203932499369,
	3.4262155575884776,	4.385164807134504,	3.834606810899976,	7.615773105863909,
	3.292525016184386,	5.324555320336759,	3.8644026351043834,	8.54400374531753,
	3.131385208428872,	6.280109889280518,	3.826896866337234,	9.848857801796104,
	2.9796669434293737,	7.246211251235321,	3.7063978508280147,	11.180339887498949,
	2.8594488790340153,	8.219544457292887,	3.6487596771868738,	11.661903789690601,
	2.7832271402302275,	9.198039027185569,	3.5133217195695345,	13.038404810405298,
	2.660371233197407,	10.40175425099138,	3.447951286786882,	14.422205101855956,
	2.5186936477997883,	11.649110640673518,	3.4202132843481805,	15.811388300841896,
	2.4861720090259447,	12.92838827718412,	3.343354976218375,	17.204650534085253,
	2.5025022381070943,	13.866068747318506,	3.2069383524393413,	18.601075237738275,
	2.5072652025344007,	14.811388300841896,	3.025209202234438,	20.0,
	2.483633265219773,	15.763054614240211,	2.9061408010700625,	20.808652046684813,
	2.418226734641759,	16.72004514666935,	2.7821748613960122,	21.633307652783937,
	2.2965191302742345,	17.681541692269406,	2.6579226254310293,	22.47220505424423,
	2.1312994349496144,	18.6468827043885,	2.5044832682893126,	23.853720883753127,
	1.9689877556239148,	19.615528128088304,	2.4527291155276747,	24.698178070456937,
	1.8502766022049746,	20.587033144922902,	2.3929178627562218,	26.076809620810597,
	1.8445795097867572,	21.80350850198276,	2.3055365562400794,	27.459060435491963,
	1.780793255241721,	22.769728648009426,	2.2605538884742944,	28.30194339616981,
	1.7210306998357534,	23.73863375370596,	2.2586837421984503,	29.154759474226502,
	1.6760357221341433,	24.709920264364882,	2.277890167030464,	30.528675044947494,
	1.6520668344446978,	25.68332812825267,	2.2704258937723174,	31.38470965295043,
	1.6623129998254431,	26.65863337187866,	2.2219223348905994,	32.2490309931942,
	1.7148116388301833,	27.635642126552707,	2.1440262810484834,	33.12099032335839,
	1.864878076076504,	28.832867780352597,	2.0052493875907165,	34.48187929913333,
	2.0834560005376095,	30.04834939252005,	1.992279713343871,	35.35533905932738,
	2.2809381324252156,	31.280024783137947,	2.0420673936172276,	36.235341863986875,
	2.3332962892988633,	32.52610922848042,	2.092628494757735,	37.12142238654117,
	2.2429533699480917,	33.48187929913333,	2.078901660081952,	38.47076812334269,
	2.129092778229512,	34.4400902933387,	2.0617401019106043,	39.35733730830886,
	2.058274510684175,	35.40054944640259,	2.061932107631711,	40.24922359499622,
	2.0257618055544184,	36.64306044943742,	2.0960032770635135,	41.14608122288197,
	1.9603285640320685,	37.897300677553446,	2.175898017124623,	42.04759208325728,
	2.002106792109181,	38.84971769034255,	2.3233446876664154,	43.382023926967726,
	2.0596032081174833,	39.80441152620633,	2.35200673161635,	44.28317965096906,
	2.085457616951631,	41.05948168962618,	2.3465882354481056,	45.18849411078001,
	2.0544619585150943,	42.32435804486894,	2.3152451752819587,	46.09772228646444,
	1.9882059954211666,	43.27188724235731,	2.2976041717816122,	46.61544808322666,
	1.8653731567106775,	44.5411901469428,	2.2556992270770375,	47.53945729601885,
	1.7527361903250125,	45.486557196677836,	2.176806299370854,	48.46648326421054,
	1.7165449065546425,	46.75981574503821,	2.1188318919989304,	49.39635614091387,
	1.7616817391819695,	48.040799340956916,	2.094790652412303,	50.32891812864648,
	1.8285992609917807,	49.32891812864648,	2.116496865186282,	51.264022471905186,
	1.8307861036867517,	50.264022471905186,	2.1884851470437927,	51.86520991955976,
	1.8426621026328902,	51.55473337388365,	2.2850364769392573,	52.81098370604357,
	1.8580000051982044,	51.92447448959697,	2.4011917641164993,	53.45091205957107,
	1.9188490045164588,	53.230987451824994,	2.4627465135614313,	54.405882034941776,
	1.9963255119632113,	54.54277630799526,	2.4526805501157005,	55.362442142665635,
	2.036270736684241,	54.94640292279746,	2.4412520560586244,	56.04462507680822,
	2.090005176485561,	56.271284253105414,	2.4186684779361953,	56.753854494650845,
	2.1601718277227318,	57.60034129593445,	2.4084728573501297,	57.48912940721924,
	2.2232953292016386,	58.93329625508679,	2.4266054820884135,	58.249463516842795,
	2.218925561056287,	60.26989472816156,	2.4251376534681044,	59.22837157984339,
	2.092643652464841,	61.609903369994115,	2.460195569894445,	60.01666435249463,
	1.964540649780271,	62.50590523722971,	2.460700059851264,	61.0,
	1.7791994508325606,	63.8459713474939,	2.468763325360674,	61.814237842102365,
	1.6717728902391993,	64.7419196555744,	2.3926878622065595,	62.64982043070834,
	1.6351411194042103,	66.08203932499369,	2.288726781352914,	63.50590523722971,
	1.721093924446378,	67.42514157822401,	2.1616986939830363,	64.1248781675256,
	1.8264452119242456,	68.77105417004964,	2.1546605540299772,	64.19501538281614,
	1.844049984473247,	69.2353187506115,	2.1597648883565372,	64.28063471995279,
	1.8566464680035832,	70.58910531638176,	2.1874279803318912,	64.38167441127949,
	1.837053832485185,	71.94518489934754,	2.177340359685088,	65.03076195155643,
	1.8466723939720195,	72.43023900274328,	2.1520415390916185,	65.06919393998976,
	1.8565979868793443,	73.79304780526061,	2.242706084810475,	66.007575322837,
	1.8753218509737648,	74.29276193632427,	2.270711580902123,	67.0,
	1.8822050389267908,	74.8023746329889,	2.2818729455624225,	68.00735254367721,
	1.904494679456591,	76.17512552629896,	2.2210153751735042,	69.02897942168927,
	1.9075300203215582,	76.69813382572325,	2.1251402388313863,	70.06425622241343,
	1.9034098472745604,	78.07591289387686,	2.0784619363876633,	71.11258679024411,
	1.8487368406113245,	79.45495634204272,	2.0699618162901334,	72.11102550927978,
	1.8332184537501177,	79.99382692526635,	2.0813089222113543,	73.10950690573696,
	1.837818517209298,	80.54140052758476,	2.144603050134941,	74.16872656315464,
	1.8963535405406047,	81.92767933567175,	2.1775834768343354,	75.23961722390672,
	2.0152755516335303,	83.31488599292535,	2.0854728126774384,	76.32168761236873,
	2.0895804632268224,	83.87638069569178,	2.0342959313245745,	76.4198926981712,
	2.2154204490237634,	85.2670273047588,	1.8639140297647978,	77.52418977325722,
	2.249790924470063,	86.65842800324451,	1.8148313059519783,	78.63841300535,
	2.2574548800450427,	88.05054744357274,	1.8528112015397433,	79.76214641043707,
	2.2528831971189907,	89.44335243676011,	1.8892590392102233,	80.89499366462674,
	2.1802401094914745,	90.83681179135085,	1.928001068013744,	82.03657720797473,
	2.0498924246203623,	92.23089616645332,	1.9782521652712355,	83.18653737234169,
	2.0224502973530663,	93.62557793746889,	2.0504264153446194,	84.17244204607586,
	2.0753325764519572,	94.2102935611481,	2.1282921384813918,	85.32877591996736,
	2.18731	95.6075	2.1877709202335986,	86.49277426467485,
			2.20379	87.6641

## Sheet: Figure 3e
	sample	contour_length	time
Unreplicated contour length	L	3.866990209613932	80
	L	198.4824463070225	80
	L	14.111243647022222	80
	L	48.815673434054794	80
	L	240.0915632200623	80
	L	409.6100543151822	80
	L	234.60178287246904	80
	L	201.264	80
	L	311.20437225481726	80
	L	109.75929930774954	80
	L	518.5111056093438	80
	L	341.2161714197316	80
	L	204.0082901414718	40
	L	295.1802126159871	40
	L	366.9249249011907	40
	L	139.6449924620223	40
	L	380.7055386305551	40
	L	274.37442120493984	40
	L	271.51960271495903	40
	L	94.13274412968865	40
	L	356.0865229174853	40
	L	357.51496119908865	40
	L	580.546	40
	L	367.0702552635936	40

## Sheet: Figure 3f
	sample	total_contour_length	time
Total contour length	L	2500.992275317168	80
	L	2527.0683014908977	80
	L	2452.766316778001	80
	L	2870.6947514908043	80
	L	2802.909071872571	80
	L	2697.871585640043	80
	L	2651.358080240705	80
	L	2623.024414349091	80
	L	2501.7516049241976	80
	L	2705.4676557597077	80
	L	2616.121026914355	80
	L	2693.5354012322055	80
	L	2578.6308850674395	80
	L	2212.8365922110306	80
	L	2519.177692292891	80
	L	2530.8207444374834	80
	L	2055.922147974108	80
	L	2218.304562050673	80
	L	2309.7349198680736	80
	L	2226.0335117244767	80
	L	2041.7348549532464	80
	L	2554.5129003940865	80
	L	2752.111007297656	80
	L	2638.7438832460493	80
	L	2581.4586414301166	80
	L	2710.271968722601	80
	L	2659.767508141737	80
	L	2939.573290650928	80
	L	2598.6670038290813	80
	L	2488.4712372341555	80
	L	2383.846040125526	80
	L	2642.85	80
	L	1911.343279136558	80
	L	2599.328229281508	80
	L	2146.8984638065617	80
	L	2646.322731597926	80
	L	2379.3626826649543	80
	L	2615.7568463736534	80
	L	2671.856015079716	80
	L	2078.7207838368276	80
	L	2552.9429539886783	80
	L	2486.24	80
	L	2440.9009288134052	80
	L	2247.3828445947984	80
	L	2217.9372752213108	80
	L	2294.4394111451975	80
	L	2299.411777657766	80
	L	2602.5123307716976	80
	L	2589.7763572104627	80
	L	2687.615434258155	80
	L	2585.0571418328523	80
	L	2438.3999652941666	80
	L	2385.774655148869	80
	L	2501.2137826498115	80
	L	2508.335813548237	40
	L	2369.4960716435835	40
	L	2137.406480016014	40
	L	2470.7862819624092	40
	L	2522.428497032147	40
	L	2325.025631553352	40
	L	2460.418631280985	40
	L	2461.56	40
	L	2363.3377654582746	40
	L	2582.1992761389956	40
	L	1972.854231891034	40
	L	1973.1928848798937	40
	L	2272.968790795359	40
	L	2443.855580319962	40
	L	2252.9820066892553	40
	L	2396.2825257871996	40
	L	2414.159102386502	40
	L	2543.757337723298	40
	L	2436.0460383608993	40
	L	2562.0789804268807	40
	L	2148.8247911044414	40
	L	2532.0899233740797	40
	L	2112.3386195349585	40
	L	2337.52	40
	L	2408.1484477305657	40
	L	2394.2251893807224	40
	L	2430.213201484985	40
	L	2584.0577797451188	40
	L	2455.0075671472887	40
	L	2344.5165015761713	40
	L	2538.235606564281	40
	L	2558.3100820905156	40
	L	2394.1162863260056	40
	L	2533.031440038254	40
	L	2470.7867415256387	40
	L	2142.9727387185985	40
	L	2270.070785761957	40
	L	2555.379993494841	40
	L	2434.2340150259956	40
	L	2400.615087095745	40
	L	2149.0579665188347	40
	L	2390.582729805906	40
	L	2445.258092911258	40
	L	2529.981329948455	40
	L	2050.9703010243406	40
	L	2376.250294286617	40
	L	2451.358554889951	40
	L	2412.0032656909957	40
	L	2434.508741741055	40
	L	2929.4576810961507	40
	L	2506.9962263401435	40

## Sheet: Figure 3g
	sample	total_contour_length	time
Total contour length	T	2306.861008947471	80
	T	1164.2421379971809	80
	T	1168.881455442182	80
	T	1158.204767265124	80
	T	2075.5241827339833	80
	T	2227.1603589714045	80
	T	903.8237163170392	80
	T	933.928	80
	T	1194.9685544890062	80
	T	1167.676802437272	80
	T	1152.2077020647794	80
	T	1170.8946218791966	80
	T	1138.3825719787872	80
	T	1141.4821205851165	80
	T	1008.538896365234	80
	T	1152.4119570200924	80
	T	2198.4316873131884	80
	T	1142.2878585710096	80
	T	2300.576623151765	40
	T	1169.652031826295	40
	T	2230.422593450788	40
	T	2324.417754308866	40
	T	2165.5082951053287	40
	T	1186.6512485012554	40
	T	2219.753335822603	40
	T	2301.6013227512653	40
	T	2328.706660250387	40
	T	2260.0195829997947	40
	T	2125.2744700889066	40
	T	2142.853772468633	40
	T	2336.4048809433766	40
	T	1167.91	40
	T	2086.8610403103794	40
	T	2274.780844876643	40
	T	1164.5250446608643	40
	T	1178.4423346302897	40
	T	2193.556825277621	40
	T	2287.3453978705447	40

## Sheet: Figure 4f
	Height 1	Distance 1	Height 2	Distance 2
Crossing 1	2.8930976293276265,	-38.12142238654117,	2.9351892172950547,	-39.824615503479755,
	2.8696512214834464,	-37.22154055254967,	3.102236852731017,	-38.41874542459709,
	2.869894945026256,	-36.22782990761707,	3.199484977561024,	-37.013511046643494,
	2.861903694032044,	-35.23448553724738,	3.1779299321467445,	-35.608987629529715,
	2.8183470667365658,	-34.37663853655727,	3.023184722218414,	-34.20526275297414,
	2.807608669000121,	-33.38826948140329,	2.829308564791856,	-32.802438933713454,
	2.8092694289182294,	-32.400636936215164,	2.714448778876185,	-31.400636936215164,
	2.833693297578016,	-31.4138126514911,	2.678155543550317,	-30.0,
	2.8709525246586067,	-30.427877939124322,	2.6958263076861426,	-29.206163733020468,
	2.908696988181313,	-29.635642126552707,	2.74297870532011,	-27.80287754891569,
	2.956362543810126,	-28.65863337187866,	2.7789762834753517,	-26.40075756488817,
	2.9780165262112974,	-27.68332812825267,	2.8027686665499223,	-25.0,
	2.9516325214973467,	-26.709920264364882,	2.824883634422094,	-24.20743687382041,
	2.892727707957639,	-25.73863375370596,	2.844762973612541,	-22.80350850198276,
	2.8436657386840976,	-24.769728648009426,	2.8009830931023094,	-22.02271554554524,
	2.817178900780553,	-23.80350850198276,	2.81513793589866,	-20.615528128088304,
	2.827351891915404,	-22.587033144922902,	2.893416552722992,	-19.209372712298546,
	2.7941324705252994,	-21.615528128088304,	2.957767446867169,	-18.439088914585774,
	2.766273727334461,	-20.6468827043885,	3.007672018365552,	-17.029386365926403,
	2.7577937172182128,	-19.681541692269406,	2.9351604980409727,	-15.620499351813308,
	2.808361892580378,	-18.46424919657298,	2.7362893813933784,	-14.212670403551895,
	2.824284777152428,	-17.492422502470642,	2.570709577456,	-12.806248474865697,
	2.8223758079734553,	-16.524174696260026,	2.575916269462386,	-11.40175425099138,
	2.819119994335989,	-15.560219778561036,	2.717540757279977,	-10.0,
	2.82406826416263,	-14.601470508735444,	2.8577572517501553,	-8.602325267042627,
	2.83298269435208,	-13.649110640673518,	2.910053059088183,	-7.211102550927978,
	2.9179129288577412,	-12.40175425099138,	2.9056013909117646,	-5.830951894845301,
	2.9025291324017743,	-11.44030650891055,	2.8633405795917737,	-5.0,
	2.9006130450453567,	-10.486832980505138,	2.8582161298212787,	-3.605551275463989,
	2.90292035437563,	-9.246211251235321,	2.9371224975481436,	-2.23606797749979,
	2.932699339874622,	-8.280109889280517,	3.1467260119063925,	-1.0,
	2.9461623077772,	-7.324555320336759,	3.203535050639319,	0.0,
	2.945110303717199,	-6.385164807134504,	3.268174268527666,	1.4142135623730951,
	2.9861582407222023,	-5.123105625617661,	3.2275263947045145,	2.8284271247461903,
	2.995444157104779,	-4.16227766016838,	3.2690576156054396,	3.605551275463989,
	2.9876373262154106,	-3.0,	3.1456163686345757,	5.0,
	3.1120736872099366,	0.0,	3.0061716890675587,	6.4031242374328485,
	3.1190756073484716,	1.2360679774997898,	2.8993204650868565,	7.810249675906654,
	2.898878445031036,	2.605551275463989,	2.9357077444651427,	8.602325267042627,
	2.672886632363275,	3.4721359549995796,	2.9512271639462435,	10.0,
	2.380167120647152,	4.830951894845301,	2.9840783513235927,	11.40175425099138,
	2.19267134816194,	6.211102550927978,	2.9434292882672537,	12.806248474865697,
	2.1101671048841673,	7.602325267042627,	2.8354955154428296,	14.212670403551895,
	2.043801735447575,	9.0,	2.7649007287162988,	15.620499351813308,
	1.988609837427488,	10.40175425099138,	2.7373708294527996,	17.029386365926403,
	2.01188116772751,	11.806248474865697,	2.6968834649180784,	18.439088914585774,
	2.15037880465367,	13.212670403551895,	2.657443405182984,	19.849433241279208,
	2.1801144383475357,	13.866068747318506,	2.623096315585597,	21.2602916254693,
	2.387124462328921,	15.278820596099706,	2.6454695686204444,	22.67156809750927,
	2.5064861314140363,	16.69180601295413,	2.718255295173342,	24.08318915758459,
	2.5182982472727007,	17.384776310850235,	2.682828047464648,	25.495097567963924,
	2.583340766811901,	18.79898987322333,	2.551463321236608,	26.90724809414742,
	2.594135492860782,	19.518284528683193,	2.5123492791903517,	28.319604517012593,
	2.6399475395807674,	20.93171219946131,	2.4931251097139167,	29.0,
	2.6842350860416433,	22.345235059857504,	2.6198804497022654,	30.4138126514911,
	2.688530320369174,	23.08318915758459,	2.754787623825516,	31.827660925679098,
	2.6627023105994914,	23.839484696748443,	2.791365458851052,	32.526911934581186,
	2.6789433390783546,	25.248809496813376,	2.751787230567709,	33.94112549695428,
	2.656670281090185,	26.018512172212592,	2.680697123317108,	35.35533905932738,
	2.737179684949372,	27.42534080710379,	2.678135602179796,	36.069377593742864,
	2.8169348114353565,	28.832867780352597,	2.7810226606536155,	37.48332962798263,
	2.826181387802381,	29.610455730027933,	2.84113	38.8973
	2.76403837599286,	31.015621187164243,
	2.759001200301337,	31.802438933713454,
	2.745794717819015,	33.20526275297414,
	2.787600444144478,	34.0,
	2.7890098748564496,	35.40054944640259,
	2.73346	36.8021
	Height 1	Distance 1	Height 2	Distance 2
Crossing 2	2.8862862016602366,	-36.235341863986875,	2.9162312699655564,	-36.05551275463989,
	2.9138928802687905,	-34.88552708502482,	2.9929277414072537,	-34.785054261852174,
	2.950439752137855,	-34.438350715445125,	2.963246184027269,	-33.83784863137726,
	2.879145340990111,	-33.1058907144937,	2.9533913581510873,	-32.57299494980466,
	2.8488452000424473,	-32.69556544854363,	2.9001059573339862,	-31.32091952673165,
	2.7413467607628537,	-31.38470965295043,	2.8920491318576405,	-30.364452901377952,
	2.7289506368803025,	-30.083217912982647,	2.8809282198715143,	-29.410882339705484,
	2.79112461560889,	-28.792360097775937,	2.9202220045594185,	-28.160255680657446,
	2.7854904548710797,	-27.85677655436824,	2.993631231120492,	-27.202941017470888,
	2.7993733063912574,	-26.570660511172846,	3.0026997144376586,	-25.96150997149434,
	2.7614105952498136,	-25.632011235952593,	2.9601050513804155,	-24.73863375370596,
	2.722039297835492,	-24.351591323771842,	2.935311730896215,	-23.769728648009426,
	2.668663452019765,	-23.08679276123039,	2.969977767258504,	-22.561028345356956,
	2.6797719248007525,	-21.840329667841555,	2.9875773678568773,	-21.37755832643195,
	2.6967463262139155,	-20.615528128088304,	2.9175583713270825,	-20.223748416156685,
	2.692448637466738,	-19.4164878389476,	2.771435534292052,	-19.1049731745428,
	2.69661681790315,	-18.439088914585774,	2.710331319006615,	-18.110770276274835,
	2.691243500886862,	-17.46424919657298,	2.645532824046129,	-17.11724276862369,
	2.8539126531794223,	-16.278820596099706,	2.6927189696728187,	-16.0312195418814,
	2.9616901044451636,	-15.132745950421556,	2.7111295320366375,	-15.033296378372908,
	2.9218732367373503,	-14.142135623730951,	2.7893329828888285,	-14.0,
	3.015618691078081,	-13.038404810405298,	2.796863389664799,	-13.0,
	3.068472868310899,	-12.041594578792296,	2.8433186528647285,	-12.0,
	3.190339117137376,	-11.045361017187261,	2.9589836106111527,	-11.0,
	3.380576187171062,	-10.04987562112089,	3.121191234805231,	-10.0,
	3.6164291450674932,	-9.055385138137417,	3.2969970233354027,	-9.0,
	3.8740697391825125,	-8.06225774829855,	3.518502904251657,	-8.0,
	4.13229650006928,	-7.0710678118654755,	3.8390154116416064,	-7.0,
	4.364719757656215,	-6.082762530298219,	4.2039590024082525,	-6.0,
	4.5476342426521,	-5.0990195135927845,	4.477326545325202,	-5.0,
	4.681375752885388,	-4.123105625617661,	4.628850481308783,	-4.0,
	4.794356982141087,	-3.1622776601683795,	4.774153650194969,	-3.0,
	4.917089463599623,	-2.23606797749979,	4.985404331947635,	-2.0,
	5.052365485428846,	-1.4142135623730951,	5.1786390851016755,	-1.0,
	5.235215265228508,	0.0,	5.235215265228508,	0.0,
	5.212607161539767,	1.4142135623730951,	5.212607161539767,	1.4142135623730951,
	5.104326141228892,	2.23606797749979,	5.104326141228892,	2.23606797749979,
	4.912444840808109,	3.605551275463989,	4.912444840808109,	3.605551275463989,
	4.618505926753871,	5.0,	4.823808869900322,	4.123105625617661,
	4.453919650427257,	5.656854249492381,	4.600787236304242,	5.0990195135927845,
	4.297452521084977,	7.0710678118654755,	4.347248782115933,	6.082762530298219,
	4.278865950316559,	7.810249675906654,	4.093176135143966,	7.0710678118654755,
	4.260235824046548,	8.602325267042627,	3.861490679835001,	8.06225774829855,
	4.209811292366972,	9.433981132056603,	3.631551492536296,	9.055385138137417,
	4.106598835876218,	10.295630140987,	3.370342033420279,	10.04987562112089,
	3.935599017016405,	11.180339887498949,	3.097793065781345,	11.045361017187261,
	3.6996328935891576,	12.083045973594572,	2.8763581151815556,	12.041594578792296,
	3.3566074343343506,	13.416407864998739,	2.7622483995852387,	13.038404810405298,
	3.137884329408121,	14.317821063276353,	2.768224852065007,	14.035668847618199,
	2.973960489939014,	15.231546211727817,	2.8535408856733007,	15.033296378372908,
	2.8691553030203973,	16.15549442140351,	2.9451154210048704,	16.0312195418814,
	2.8160785318852954,	17.08800749063506,	2.9811137413798603,	17.029386365926403,
	2.8019020409122466,	18.027756377319946,	2.9533878520006978,	18.027756377319946,
	2.8116167193587334,	18.973665961010276,	2.8895394406817876,	19.026297590440446,
	2.8228589882696467,	19.924858845171276,	2.8319339987305496,	20.024984394500787,
	2.8127751223628787,	20.8806130178211,	2.8329103743384616,	21.02379604162864,
	2.7831911276254377,	21.840329667841555,	2.891181818522724,	22.02271554554524,
	2.7659537121903863,	22.80350850198276,	2.9539304520424015,	23.08679276123039,
	2.7833121652654036,	23.769728648009426,	2.9652348196389373,	24.186773244895647,
	2.8168606015763404,	24.73863375370596,	2.966366078888059,	25.179356624028344,
	2.8399720955451357,	25.709920264364882,	2.946353994142229,	26.30589287593181,
	2.843490541052434,	26.92582403567252,	2.937502688554945,	27.459060435491963,
	2.832853617579512,	27.892651361962706,	2.909183336806609,	28.635642126552707,
	2.776756225442133,	28.861739379323623,	2.884120259768071,	29.614185789921695,
	2.6898693926035313,	29.832867780352597,	2.814496914217659,	30.805843601498726,
	2.620242953084488,	30.805843601498726,	2.727637071992648,	32.01562118716424,
	2.593218948651578,	31.78049716414141,	2.7012955561829743,	33.24154027718932,
	2.5872122950491363,	32.7566787083184,	2.747441360161277,	34.48187929913333,
	2.5724226877929195,	33.734255586866,	2.822344573480697,	35.73513677041127,
	2.550406152380969,	34.713109915419565,	2.8880660929466835,	37.0,
	2.6431858686843137,	35.90264614203248,	2.9157386414256155,	38.27531841800928,
	2.6892229259372207,	36.87817782917155,	2.90413	39.5601
	2.7929446283870547,	38.07886552931954,
	2.8867742047734533,	39.05124837953327,
	2.95137	40.2616

## Sheet: Figure 4g
	Height 1	Distance 1	Height 2	Distance 2
Crossing 5	2.4718014421958645,	-62.07372593840988,	2.765483925997591,	-60.81118318204309,
	2.4592183248071695,	-61.07495318350236,	2.801185036306831,	-59.39696961966999,
	2.451779909463473,	-60.07622195096772,	2.7785130842870878,	-57.982756057296896,
	2.4674154217777726,	-59.034472514187634,	2.7193630894282483,	-56.568542494923804,
	2.488731539372514,	-58.0350769263968,	2.672129656654158,	-55.86591089385369,
	2.5013502540721873,	-57.0357029044876,	2.6635424396675207,	-54.45181356024793,
	2.5181753264597058,	-56.036351623268054,	2.648438339401585,	-53.03772242470448,
	2.5397145261951612,	-55.037024344425184,	2.627550071243909,	-51.62363799656123,
	2.5894378249627064,	-54.009433122794285,	2.594593139949235,	-50.93132631298737,
	2.6165282108519463,	-53.009614495783374,	2.558405268460886,	-49.51767361255979,
	2.617992875890315,	-52.0098029794274,	2.525508207627026,	-48.104053883222775,
	2.629081718146227,	-51.0,	2.5565670573278507,	-46.69047011971501,
	2.612193779462298,	-50.0,	2.6267752322698117,	-45.27692569068709,
	2.6060053145997584,	-49.010415536631214,	2.657865368913914,	-43.86342439892262,
	2.602982979281636,	-48.01063709417264,	2.6093194951142213,	-42.44997055358225,
	2.587423315884173,	-47.04345773288535,	2.5457084968279773,	-41.036569057366385,
	2.583458548164301,	-46.044422518220834,	2.5409452858498858,	-39.6232255123179,
	2.575151167552959,	-45.04543109109048,	2.615563444938214,	-38.2099463490856,
	2.5730595305078907,	-44.04648650006177,	2.652074840273876,	-36.796738985948195,
	2.5858120596850793,	-43.04759208325728,	2.5671471558866035,	-35.38361202590826,
	2.6188858887927786,	-42.10960958218893,	2.5376465768937253,	-34.655446902326915,
	2.664726340902525,	-41.11234224026316,	2.470576524946325,	-33.24154027718932,
	2.707656468770073,	-40.20459156782532,	2.470092778291252,	-32.526911934581186,
	2.739357901340399,	-39.2099463490856,	2.4566365599774582,	-31.11269837220809,
	2.747704390922696,	-38.21558813185679,	2.4727594451052988,	-30.4138126514911,
	2.8128064443915988,	-37.345563690772494,	2.486009280266545,	-29.0,
	2.8194982895892293,	-36.35533905932738,	2.4641091229247376,	-28.319604517012593,
	2.7936940362369214,	-35.36568055487916,	2.459508991739918,	-26.90724809414742,
	2.7261840987461428,	-34.37663853655727,	2.5259473175226685,	-25.495097567963924,
	2.6504316365706493,	-33.38826948140329,	2.5704236586706353,	-24.839484696748443,
	2.60335882688166,	-32.400636936215164,	2.5710305105941815,	-23.430749027719962,
	2.585084003813183,	-31.4138126514911,	2.529359227955986,	-22.80350850198276,
	2.585302910056178,	-30.427877939124322,	2.5617901478600746,	-21.400934559032695,
	2.611768825599278,	-29.442925306655784,	2.6841143990386698,	-20.0,
	2.6587440060372667,	-28.459060435491963,	2.7462723676261156,	-18.601075237738275,
	2.6945761687853653,	-27.476404589747453,	2.7445381685695427,	-17.204650534085253,
	2.6588992564518383,	-26.709920264364882,	2.7994503963720687,	-15.811388300841896,
	2.641633478555258,	-25.73863375370596,	2.805999831212016,	-15.0,
	2.602010240499344,	-24.769728648009426,	2.9332886740252344,	-13.601470508735444,
	2.568344861307036,	-23.80350850198276,	2.9648499520401645,	-12.806248474865697,
	2.550279741532186,	-22.840329667841555,	3.1167727186918865,	-11.40175425099138,
	2.5444802776082622,	-21.8806130178211,	3.3067326720465906,	-10.0,
	2.552643507890925,	-20.924858845171276,	3.390248150910074,	-9.219544457292887,
	2.5726245177199605,	-19.973665961010276,	3.6806455742575177,	-7.810249675906654,
	2.5894059166220535,	-19.027756377319946,	3.9349557332855465,	-6.4031242374328485,
	2.575765494018194,	-17.76305461424021,	4.111584643390853,	-5.0,
	2.5222491668518128,	-16.811388300841898,	4.29887321604968,	-3.605551275463989,
	2.4710428566457026,	-15.866068747318506,	4.379380119238098,	-2.8284271247461903,
	2.442479253691011,	-14.92838827718412,	4.5118570900432875,	-1.4142135623730951,
	2.430461029309326,	-14.0,	4.478242668082258,	0.0,
	2.433873526536895,	-13.083045973594572,	4.37583770847692,	1.0,
	2.472639410105778,	-12.180339887498949,	4.310622736122002,	2.0,
	2.5700368723742746,	-11.295630140987,	4.298562304394096,	3.0,
	2.7353971515119775,	-10.433981132056603,	4.25978888501798,	4.123105625617661,
	2.9593119239946537,	-9.602325267042627,	4.225431418064543,	5.0,
	3.2210921999002307,	-8.810249675906654,	4.067176320218261,	6.082762530298219,
	3.4950946226505715,	-8.071067811865476,	3.956893391139288,	7.0710678118654755,
	3.7504606960750118,	-7.4031242374328485,	3.8746118422265567,	8.06225774829855,
	3.9599038386197205,	-6.830951894845301,	3.7772054346453294,	9.055385138137417,
	4.111524967179628,	-6.385164807134504,	3.504911267991895,	10.198039027185569,
	4.25978888501798,	-5.123105625617661,	3.3517072632495344,	11.180339887498949,
	4.298562304394096,	-4.0,	3.1498268648285226,	12.36931687685298,
	4.310622736122002,	-3.0,	3.137690367098979,	13.341664064126334,
	4.410488020963691,	0.0,	3.048318552422768,	14.317821063276353,
	4.301939682409826,	1.0,	2.9866081713595363,	15.524174696260024,
	4.011395991050442,	2.0,	2.9319340810025354,	16.492422502470642,
	3.611071759898282,	3.0,	2.9473138413285502,	17.72004514666935,
	3.205508596117294,	4.0,	2.8482339844637306,	18.681541692269406,
	2.860991166543596,	5.0,	2.770266472847364,	19.924858845171276,
	2.5708015999516007,	6.0,	2.6951409633153,	20.8806130178211,
	2.3393107207596495,	7.0,	2.745827487588948,	22.135943621178654,
	2.21855726152859,	8.0,	2.7232642199020507,	23.08679276123039,
	2.236753060946986,	9.0,	2.7602035356026624,	24.351591323771842,
	2.3441519121882006,	10.0,	2.6823768892986495,	25.298221281347036,
	2.4084015863466446,	11.041594578792296,	2.5486317729277057,	26.570660511172846,
	2.5077256125715035,	12.038404810405298,	2.4818409724420425,	27.51363298439521,
	2.5702909225228368,	13.035668847618199,	2.4405718725133747,	28.460498941515414,
	2.568408841147111,	14.132745950421556,	2.5064978301288674,	29.732137494637012,
	2.6032676493595712,	15.278820596099706,	2.4854680347002267,	30.675723300355934,
	2.660378712554179,	16.26267650163207,	2.5458620610324285,	31.953090617340916,
	2.7167952141710643,	17.439088914585774,	2.528675248113869,	32.89376840679705,
	2.721348014948175,	18.6468827043885,	2.590170499926119,	34.17601498127012,
	2.695657174741001,	19.8806130178211,	2.575778371949583,	35.11409973215888,
	2.6862838482176827,	20.840329667841555,	2.593047133164113,	36.40054944640259,
	2.606272684277533,	22.08679276123039,	2.593289240000086,	37.33630940518894,
	2.5977344667255045,	23.351591323771842,	2.601809378069529,	38.62641583165593,
	2.6071576961263956,	24.632011235952593,	2.5916880331879915,	39.56008088970496,
	2.580800984143588,	25.92582403567252,	2.563366255478452,	40.496913462633174,
	2.5310293720325463,	27.231188426986208,	2.6544987619523934,	41.78516483155236,
	2.5124365424876727,	28.546573405388315,	2.627047012913898,	42.720018726587654,
	2.5438370370690624,	29.870698080866262,	2.562828011910792,	43.657759905886145,
	2.524242875101267,	31.202484376209235,	2.5165225272141742,	44.598206241955516,
	2.4554323741962727,	32.54101966249684,	2.5134093271890108,	45.5411901469428,
	2.4536649404318798,	33.0,	2.510294385350333,	46.486557196677836,
	2.550395314553354,	34.35533905932738,	2.550866075911891,	47.75981574503821,
	2.6705195914759807,	35.71511950137164,	2.4740835352707418,	48.703182647543684,
	2.6702971449442474,	37.07886552931954,	2.4181715522639635,	49.64876634922564,
	2.6248480527366596,	38.44616584663204,	2.416140621174754,	50.59644256269407,
	2.5969222988148015,	38.96248240537617,	2.4755951700097363,	51.54609587543949,
	2.6153704132113935,	40.340053217188775,	2.57698548705216,	52.49761899362675,
	2.6861554269644685,	41.720018726587654,	2.663467341160108,	53.45091205957107,
	2.7557041615765523,	42.266615305567875,	2.68840703831863,	54.405882034941776,
	2.8332466947649504,	43.654227123532216,	2.673805396891164,	55.362442142665635,
	2.84110580204483,	45.04345773288535,	2.664295122872266,	56.32051136131489,
	2.816885627435563,	45.61544808322666,	2.6533587622083346,	57.28001396647874,
	2.7333790593478486,	47.010415536631214,	2.6147218306725346,	58.240879114244144,
	2.640846022438524,	48.4064773081425,	2.5637818723111154,	59.20304046246274,
	2.622789592807037,	49.0,	2.5369599257703896,	60.166435825965294,
	2.6240810343249263,	50.40038910358559,	2.5311287991333904,	60.876925020897694,
	2.562459162996208,	51.80151512977634,	2.539733025588827,	61.84658438426491,
	2.4944581225401743,	53.20332093147061,	2.53609	62.8172
	2.5099437607221944,	54.60575509783138,
	2.565039697723747,	56.0087712549569,
	2.5486879929022024,	57.412327466040935,
	2.4973	58.8164
	Height 1	Distance 1	Height 2	Distance 2
Crossing 1	2.7021541526677573,	-58.59180830116101,	2.5783030945038,	-59.682493245507096,
	2.661611950611314,	-57.245087125446844,	2.5387404243193954,	-58.855755878248644,
	2.5709657686360323,	-55.90169943749474,	2.553546040867125,	-57.87054518492115,
	2.555946290714456,	-55.46169849544819,	2.608209551502698,	-56.88585061331157,
	2.531660701144969,	-54.12947441089743,	2.6446353454998435,	-55.90169943749474,
	2.5053444596539,	-52.80151512977634,	2.6341628833906987,	-54.91812087098393,
	2.4881757245407288,	-51.478150704935004,	2.6103919948172196,	-53.9351462406472,
	2.4863335254033556,	-50.15974481593781,	2.600344371806333,	-52.952809179494906,
	2.459195872957418,	-48.84669896727925,	2.5815237456755695,	-51.97114584074513,
	2.372654410902575,	-47.53945729601885,	2.533240426169204,	-51.19570294468082,
	2.320294685931332,	-46.238512086787566,	2.512704307384273,	-50.21951811795888,
	2.3869309265708454,	-44.94441010848846,	2.5152451730061314,	-49.24428900898052,
	2.5284333773953684,	-43.657759905886145,	2.5349778298092387,	-48.27007354458868,
	2.634825432711884,	-42.37924020083418,	2.5635185000025507,	-47.29693436154187,
	2.61025252640595,	-41.10960958218893,	2.601144769500504,	-46.32493928760188,
	2.5888200644129142,	-39.84971769034255,	2.63631356035392,	-45.60701700396552,
	2.633742168472615,	-38.600518131237564,	2.6490976514406994,	-44.64302857109943,
	2.649175556303735,	-37.64306044943742,	2.6348354481031135,	-43.68065933568311,
	2.6500731191781846,	-36.40054944640259,	2.602064381572899,	-42.720018726587654,
	2.6392169087647943,	-35.4400902933387,	2.5496269928536943,	-42.05948168962618,
	2.631010242432401,	-34.20526275297414,	2.5496208323533,	-41.10960958218893,
	2.6295025744099347,	-33.24154027718932,	2.5775545860238935,	-40.162171256046406,
	2.6331326505724935,	-32.28002478313795,	2.631875009257348,	-39.21734310225516,
	2.651267409062191,	-31.32091952673165,	2.6734856848875506,	-38.27531841800928,
	2.673977712064369,	-30.364452901377952,	2.681235087815198,	-37.33630940518894,
	2.687238187551511,	-29.410882339705484,	2.6702761064451352,	-36.40054944640259,
	2.6849005765648775,	-28.160255680657446,	2.651017290268262,	-35.4682957019364,
	2.700894804326822,	-27.202941017470888,	2.6207316207543174,	-34.539832078341085,
	2.661706676950831,	-25.96150997149434,	2.635589390488067,	-33.24154027718932,
	2.622567519294422,	-25.0,	2.6303099077718173,	-32.31098884280702,
	2.5718254009626937,	-24.041630560342615,	2.6544326561482947,	-31.016124838541646,
	2.550792720339773,	-23.08679276123039,	2.648636524182484,	-30.083217912982647,
	2.568422257169888,	-22.135943621178654,	2.6515200918983317,	-29.154759474226502,
	2.5961245547969702,	-21.18962010041709,	2.6622890816178524,	-28.231188426986208,
	2.606813864406054,	-20.248456731316587,	2.733182695244089,	-26.92582403567252,
	2.644184241208783,	-18.973665961010276,	2.673263342068924,	-26.0,
	2.685969395194652,	-17.72004514666935,	2.6166017720016543,	-25.079872407968907,
	2.709979921399315,	-16.76305461424021,	2.5473101768836655,	-24.166091947189145,
	2.7017475122519574,	-15.811388300841896,	2.5042615909833823,	-22.847319317591726,
	2.654513044801522,	-14.560219778561036,	2.4006926622573532,	-21.93171219946131,
	2.632511194239357,	-13.601470508735444,	2.4255532982282784,	-20.615528128088304,
	2.6405993669052643,	-12.649110640673518,	2.408609415946291,	-19.697715603592208,
	2.654021506488576,	-11.704699910719626,	2.402339338069294,	-18.788294228055936,
	2.659542789102737,	-10.770329614269007,	2.4888502163567856,	-17.46424919657298,
	2.770988039264834,	-9.486832980505138,	2.4748723000485193,	-16.55294535724685,
	2.838937573707799,	-8.54400374531753,	2.5408053896217826,	-15.231546211727817,
	2.9554345769473587,	-7.280109889280518,	2.51491943139954,	-14.317821063276353,
	2.9528579634901715,	-6.324555320336759,	2.5469142216691383,	-13.0,
	2.9284908612014835,	-5.385164807134504,	2.5422164733100687,	-11.704699910719626,
	2.9779742313106454,	-4.123105625617661,	2.501606668423425,	-10.770329614269007,
	2.9914101799327275,	-3.1622776601683795,	2.4426289465048803,	-9.848857801796104,
	2.997574287898627,	-2.23606797749979,	2.480318504519931,	-8.54400374531753,
	2.992439504098967,	-1.4142135623730951,	2.5897566715222045,	-7.280109889280518,
	3.008758353294045,	0.0,	2.5969146815322324,	-6.324555320336759,
	2.961976904439619,	1.4142135623730951,	2.6071006960844416,	-5.385164807134504,
	2.9591070270670734,	2.8284271247461903,	2.7282972558116136,	-4.123105625617661,
	3.014230906488627,	3.605551275463989,	2.8389072821102714,	-3.0,
	3.0498132956727178,	4.47213595499958,	2.9188914128652317,	-2.23606797749979,
	3.0332499879946235,	5.385164807134504,	2.961976904439619,	-1.4142135623730951,
	2.894007956464286,	6.708203932499369,	3.008758353294045,	0.0,
	2.7662050208144033,	8.06225774829855,	2.9731052640572457,	1.4142135623730951,
	2.741705344863752,	8.94427190999916,	2.907689293907307,	2.8284271247461903,
	2.618087313902849,	10.295630140987,	2.8433575275885894,	4.242640687119285,
	2.558458481172155,	11.180339887498949,	2.737243594529337,	5.656854249492381,
	2.4217505053225805,	12.529964086141668,	2.6670592194468936,	6.4031242374328485,
	2.3996924972446445,	13.416407864998739,	2.5791895084783314,	7.211102550927978,
	2.4062585952084765,	14.317821063276353,	2.522169577854993,	8.06225774829855,
	2.4539191550143435,	15.652475842498529,	2.4936183532984075,	9.433981132056603,
	2.4785497215594514,	16.55294535724685,	2.500470811082271,	10.295630140987,
	2.4890452310821605,	17.46424919657298,	2.4798888789602787,	11.180339887498949,
	2.4802408265373397,	18.788294228055936,	2.429730589015305,	12.083045973594572,
	2.496048697430888,	19.697715603592208,	2.466542262281885,	13.416407864998739,
	2.5143422023475197,	20.615528128088304,	2.475858686823611,	14.317821063276353,
	2.5343518206574878,	21.540659228538015,	2.5973431399397318,	15.652475842498529,
	2.548044246117543,	22.847319317591726,	2.6696201238737,	17.0,
	2.589760145341521,	23.769728648009426,	2.651063338788625,	17.88854381999832,
	2.610698716831826,	24.698178070456937,	2.6172717522615145,	18.788294228055936,
	2.6125161873977962,	25.632011235952593,	2.599989488911519,	19.697715603592208,
	2.612937333297315,	26.570660511172846,	2.6052193937770634,	20.615528128088304,
	2.6233287328475496,	27.51363298439521,	2.678650991319636,	21.93171219946131,
	2.6766440509319125,	28.792360097775937,	2.6670502349587206,	22.847319317591726,
	2.694986530077003,	29.732137494637012,	2.656012878211153,	23.769728648009426,
	2.691836457898888,	30.675723300355934,	2.642548116517756,	24.698178070456937,
	2.6808533069878564,	31.622776601683793,	2.6169013770781717,	25.632011235952593,
	2.6276777253212646,	32.89376840679705,	2.5852074838431416,	26.570660511172846,
	2.614001518956606,	33.83784863137726,	2.6554988861422677,	27.85677655436824,
	2.5656090313908613,	35.11409973215888,	2.6199087320330277,	28.792360097775937,
	2.5778207964055007,	36.05551275463989,	2.6107738801504037,	29.732137494637012,
	2.5742865951049962,	37.33630940518894,	2.6206187153938556,	30.675723300355934,
	2.5835988288589236,	38.62641583165593,	2.6229383410992764,	31.622776601683793,
	2.6029790750798685,	39.92492955535426,	2.6184473612806594,	32.57299494980466,
	2.6195520303044115,	41.23105625617661,	2.7255235988223565,	33.83784863137726,
	2.589693978014698,	41.6293165929973,	2.6094731904871824,	34.48187929913333,
	2.602931788113745,	42.95346318982906,	2.5992106362845186,	35.4400902933387,
	2.574733324630482,	43.382023926967726,	2.6057710264230987,	36.40054944640259,
	2.6644490763984177,	44.721359549995796,	2.6278808859294105,	37.36308338453881,
	2.6029240350480327,	45.17742799230607,	2.6368003780511913,	38.3275357934736,
	2.622347153990079,	46.52956049652737,	2.608716879635836,	39.293765408777,
	2.498964842783961,	47.01063709417264,	2.5495940666701236,	40.26164427839479,
	2.533131953433659,	48.373546489791295,	2.49915872228435,	41.23105625617661,
	2.460304412298873,	48.877397639399746,	2.4894983709129104,	42.20189569201838,
	2.5094701502733847,	50.24937810560445,	2.5050315936856706,	43.174066289845804,
	2.503673372441498,	51.62363799656123,	2.5100767865634337,	44.14748010928823,
	2.467923309175669,	52.15361924162119,	2.4915743024804247,	45.12205669071391,
	2.488848352837408,	53.53503525729669,	2.476201132901517,	46.09772228646444,
	2.513411224602339,	54.08326913195984,	2.493632148607233,	47.07440918375928,
	2.566558743909728,	55.47071299343465,	2.5822418230113544,	48.27007354458868,
	2.5826492966659584,	56.859475903318,	2.6021876549032443,	49.24428900898052,
	2.5544811008327297,	57.42821606144492,	2.613915629853792,	50.21951811795888,
	2.5408	58.8218	2.6219884304638876,	51.19570294468082,
			2.628587488341391,	52.172789842982326,
			2.6236202208411115,	53.150729063673246,
			2.607162620691513,	54.12947441089743,
			2.607880958630436,	55.10898293381942,
			2.6464751647088915,	56.089214649520635,
			2.6951955652963995,	57.0701322935211,
			2.714634547701076,	58.249463516842795,
			2.68981	59.2284
	Height 1	Distance 1	Height 2	Distance 2
Crossing 2	2.6857797854976493,	-61.773780845922005,	2.5004842305270336,	-60.13318551349163,
	2.6716409486850416,	-60.41522986797286,	2.4880722693539665,	-59.07622195096772,
	2.66478942929574,	-59.0592922409336,	2.4008506112107595,	-58.077534382926416,
	2.6643027788397804,	-57.706152185014034,	2.4925426057121056,	-57.0350769263968,
	2.617199053844936,	-56.356011214421486,	2.5700598458863317,	-56.00892785976178,
	2.6140664339966877,	-55.47071299343465,	2.5672694473646556,	-55.00909015790027,
	2.6153052337385625,	-54.589376255824725,	2.5597563558960146,	-54.00925846556311,
	2.6408092063239446,	-53.23532661682466,	2.534660678147952,	-53.009433122794285,
	2.686469657841049,	-52.354560450833695,	2.507154557999246,	-52.009614495783374,
	2.7173635564401026,	-51.0,	2.4959453423959657,	-51.0098029794274,
	2.710718143881464,	-50.11985634456667,	2.4868699356665718,	-50.00999900019995,
	2.6389460956241466,	-48.76474136094644,	2.4636467016113652,	-49.01020301937138,
	2.6546027131071446,	-47.885279575251516,	2.44098419685995,	-48.010415536631214,
	2.674442681964938,	-47.01063709417264,	2.4421191341254644,	-47.01063709417264,
	2.6850385211135963,	-45.65084884205331,	2.4632262332802366,	-46.010868281309364,
	2.705390309547645,	-44.77722635447622,	2.4716746911986025,	-45.0111097397076,
	2.6885707025313828,	-43.41658669218482,	2.443284892310829,	-44.01136216933077,
	2.6700508274594785,	-42.5440947723653,	2.426972818898861,	-43.04648650006177,
	2.640144090502215,	-41.677331968349414,	2.3773935501896633,	-42.04759208325728,
	2.6034821749788577,	-40.311288741492746,	2.357733167321876,	-41.048751503547585,
	2.6348557390794367,	-38.948684188300895,	2.4013569444759746,	-40.049968789001575,
	2.662783620919962,	-37.589892258425,	2.5369720385998606,	-39.11521443121589,
	2.669673092976071,	-36.235341863986875,	2.576456105959961,	-38.118237105091836,
	2.705528474389232,	-34.88552708502482,	2.5829618179557485,	-37.12142238654117,
	2.7310410999064247,	-34.438350715445125,	2.625927840511169,	-36.22154055254967,
	2.7402560983324915,	-33.1058907144937,	2.6517685989872604,	-35.22782990761707,
	2.756142198451956,	-32.202484376209235,	2.6552149456731327,	-34.23448553724738,
	2.673976811365163,	-30.870698080866262,	2.694086404731225,	-33.37663853655727,
	2.6012228132320803,	-29.546573405388315,	2.6741809866301383,	-32.38826948140329,
	2.5629681869087393,	-28.231188426986208,	2.640963613636459,	-31.400636936215164,
	2.509323463387318,	-26.92582403567252,	2.622245050898459,	-30.4138126514911,
	2.4821771464752174,	-25.632011235952593,	2.618213779327007,	-29.427877939124322,
	2.53027278916894,	-24.351591323771842,	2.596900951203813,	-28.442925306655784,
	2.540510853784271,	-23.40939982143925,	2.558638455551108,	-27.459060435491963,
	2.5457523622863625,	-22.135943621178654,	2.536165799731516,	-26.476404589747453,
	2.5395502027069377,	-21.18962010041709,	2.4756372689251087,	-25.709920264364882,
	2.6037140224553106,	-19.924858845171276,	2.4965434123655825,	-24.73863375370596,
	2.6667205933369313,	-18.681541692269406,	2.4925172777502578,	-23.769728648009426,
	2.6516490091914755,	-17.72004514666935,	2.474287653673673,	-22.80350850198276,
	2.588722128098392,	-16.492422502470642,	2.4693037538962552,	-21.840329667841555,
	2.5453360837016716,	-15.524174696260024,	2.480063810287333,	-20.8806130178211,
	2.5502242442091547,	-14.560219778561036,	2.4950104622717992,	-19.924858845171276,
	2.60049889615294,	-13.601470508735444,	2.5132096885311364,	-18.973665961010276,
	2.6606399750097687,	-12.649110640673518,	2.546480864384601,	-18.027756377319946,
	2.6996378418550644,	-11.704699910719626,	2.5966153370682976,	-17.08800749063506,
	2.715964832573988,	-10.770329614269007,	2.681375234831754,	-15.811388300841896,
	2.7268952508252173,	-9.848857801796104,	2.663856390964974,	-14.866068747318506,
	2.7413462602756287,	-8.54400374531753,	2.6151839578255274,	-13.92838827718412,
	2.7646376476817993,	-7.615773105863909,	2.574726291855275,	-13.0,
	2.782277712444003,	-6.708203932499369,	2.5508168145684906,	-12.083045973594572,
	2.796934309791988,	-5.830951894845301,	2.518661420091437,	-11.180339887498949,
	2.803960575869694,	-5.0,	2.4486114895498687,	-10.295630140987,
	2.8194965536930123,	-3.605551275463989,	2.3335858561880456,	-9.433981132056603,
	2.8117410719569413,	-2.8284271247461903,	2.1964057006498408,	-8.602325267042627,
	2.89572498391032,	-1.4142135623730951,	2.096432376518374,	-7.810249675906654,
	2.9293004057176844,	0.0,	2.198665959515128,	-6.4031242374328485,
	2.8915954823739036,	1.0,	2.408531115033714,	-5.0,
	2.7575881084919702,	2.23606797749979,	2.643539213404381,	-3.605551275463989,
	2.740698629068013,	3.1622776601683795,	2.827317395880721,	-2.23606797749979,
	2.7269512745429836,	4.123105625617661,	2.8915954823739036,	-1.0,
	2.786386411420483,	5.385164807134504,	2.9293004057176844,	0.0,
	2.848652959445676,	6.708203932499369,	2.89572498391032,	1.4142135623730951,
	2.8300504173734566,	7.615773105863909,	2.8117410719569413,	2.8284271247461903,
	2.7872948189242677,	8.94427190999916,	2.7694525546080864,	3.1622776601683795,
	2.7901473969347617,	10.295630140987,	2.7454398711705648,	4.0,
	2.784420566068186,	11.661903789690601,	2.6946344782696237,	5.0,
	2.757571100662561,	13.038404810405298,	2.6452584201245477,	6.0,
	2.7741617755918635,	14.422205101855956,	2.6171249110853267,	7.0,
	2.815045300482499,	15.811388300841896,	2.6185580280388,	8.0,
	2.7916908386824817,	17.204650534085253,	2.636197614077331,	9.0,
	2.7120904729064716,	18.601075237738275,	2.6382377798487378,	10.0,
	2.659073650985509,	20.0,	2.618566318872009,	11.0,
	2.687535931453017,	21.400934559032695,	2.598479851019206,	12.0,
	2.6957268332470568,	22.20360331117452,	2.578523198292322,	13.0,
	2.7423418996800075,	23.600847442411894,	2.5423289461397216,	14.0,
	2.768290868244204,	25.0,	2.502477604774514,	15.0,
	2.7373438014012654,	26.40075756488817,	2.4943193403162143,	16.0,
	2.678002725434825,	27.80287754891569,	2.529035061442344,	17.0,
	2.6328866655807204,	28.600699292150182,	2.5270968127669327,	18.027756377319946,
	2.5794731475478043,	30.0,	2.5637465568180113,	19.026297590440446,
	2.585737173337524,	30.805843601498726,	2.5534463359200696,	20.024984394500787,
	2.5881725954135573,	32.202484376209235,	2.5218175508942036,	21.02379604162864,
	2.583143741527357,	33.015148038438355,	2.501747034871263,	22.090722034374522,
	2.5890103588824194,	34.40930106817051,	2.522048960838776,	23.08679276123039,
	2.5655825447695886,	35.22782990761707,	2.525989326551713,	24.08318915758459,
	2.632651266215823,	36.61966684720111,	2.4949190257709457,	25.079872407968907,
	2.7292644724608843,	38.01315561749642,	2.453621604235317,	26.076809620810597,
	2.706014306146293,	38.8329756778952,	2.43768056101902,	27.073972741361768,
	2.7171896940707683,	40.22437072223753,	2.4627473778845665,	28.071337695236398,
	2.71793009215121,	41.048751503547585,	2.5170409643446865,	29.068883707497267,
	2.7390811574982576,	42.43819034784589,	2.572629344257324,	30.01666203960727,
	2.766955887529641,	43.829214001622255,	2.60043733370746,	31.016124838541646,
	2.780959919955589,	45.221676218380054,	2.618166875457922,	32.01562118716424,
	2.8194626700854606,	46.61544808322666,	2.648049008537451,	33.015148038438355,
	2.8716784616207294,	48.010415536631214,	2.674752010961425,	34.0147027033899,
	2.8286155427497004,	49.4064773081425,	2.75098462483596,	35.0,
	2.7810058848472994,	50.80354318352215,	2.7437201766315713,	36.0,
	2.767721265077859,	52.20153254455275,	2.7255451799385413,	37.0,
	2.7277674668773306,	53.600373133029585,	2.686230702874323,	38.0,
	2.6838346068807875,	55.0,	2.641797277105443,	39.0,
	2.6674965908618735,	56.4003546088143,	2.6429524610276607,	40.0,
	2.6534415162089147,	57.8013840664737,	2.685971652693329,	41.0,
	2.6227974615716327,	59.20304046246274,	2.7042955358721628,	42.0,
	2.622557374154485,	60.60528029800704,	2.7921886679894152,	43.01162633521314,
	2.6206137904198377,	61.40032573203501,	2.7406903831657488,	44.01136216933077,
	2.65773	62.8013	2.6988251823426896,	45.0111097397076,
			2.6766803484726354,	46.010868281309364,
			2.6811057623714203,	47.01063709417264,
			2.700137349520328,	48.010415536631214,
			2.6883044939724554,	49.01020301937138,
			2.580312236785433,	50.0,
			2.5236830020284007,	51.0,
			2.5297130162876242,	52.0,
			2.5094164107879484,	53.009433122794285,
			2.535140790178146,	54.00925846556311,
			2.523759971367462,	55.00909015790027,
			2.5352561831867675,	56.00892785976178,
			2.604705560962059,	57.0087712549569,
			2.6680032786074523,	58.008620049092706,
			2.58324510873987,	59.033888572581766,
			2.5833322198708935,	60.03332407921454,
			2.5507358351470852,	61.07372593840988,
			2.61241	62.0725
	Height 1	Distance 1	Height 2	Distance 2
Crossing 4	2.4630467733534323,	-58.249463516842795,	2.6153052337385625,	-63.00806399170998,
	2.3788992512794245,	-57.42821606144492,	2.6140664339966877,	-62.220911460055866,
	2.3447627210744413,	-56.0357029044876,	2.617199053844936,	-61.440052945046304,
	2.357119988980032,	-54.644304369257,	2.6643027788397804,	-60.033888572581766,
	2.3281952634107026,	-53.823786563191554,	2.66478942929574,	-58.62811813689564,
	2.298688912489942,	-53.009433122794285,	2.6716409486850416,	-57.22277118748239,
	2.3526945227822984,	-51.61395160225576,	2.6857797854976493,	-55.817880294662984,
	2.3360819206856327,	-50.80354318352215,	2.6785055038957717,	-55.037024344425184,
	2.368342344109465,	-49.4064773081425,	2.6874718646552798,	-53.630789467763066,
	2.4185039206138983,	-48.60041152089147,	2.621324644174405,	-52.22499389946279,
	2.47582273330241,	-47.80167361086848,	2.5916073333510585,	-50.8196748283246,
	2.5265851883026804,	-47.01063709417264,	2.644145921867649,	-49.41487374764082,
	2.546667867260389,	-45.60701700396552,	2.653236161671205,	-48.01063709417264,
	2.586378945167686,	-44.82186966202994,	2.5964030941899465,	-46.60701700396552,
	2.615480974557281,	-44.04543109109048,	2.5603414799121946,	-45.204072210600685,
	2.6196961019078655,	-43.278170016764804,	2.578477195812412,	-43.80186911806539,
	2.6618247664499366,	-41.86884283091664,	2.5895348103059366,	-43.20189569201838,
	2.674508756453413,	-41.10960958218893,	2.5887006288503667,	-41.80441152620633,
	2.6841073697627027,	-39.698866482558415,	2.52876132274832,	-40.408120990476064,
	2.617621699133837,	-38.28837943815329,	2.4653229674645,	-39.01315561749642,
	2.583588105187939,	-37.53664875824692,	2.4065997285501988,	-37.61966684720111,
	2.549806685464646,	-36.796738985948195,	2.382197647328795,	-36.22782990761707,
	2.45326866809037,	-35.38361202590826,	2.4130920923612327,	-34.83784863137726,
	2.4148953268715854,	-34.655446902326915,	2.435492519996367,	-33.449961479175904,
	2.4020900371650598,	-33.94112549695428,	2.4390037677341656,	-32.06444913401813,
	2.3487146917401898,	-32.526911934581186,	2.4732769463601354,	-30.68164415931166,
	2.3848279764737654,	-31.827660925679098,	2.4926892661878273,	-29.30194339616981,
	2.333793791567267,	-30.4138126514911,	2.476759095044385,	-27.92582403567252,
	2.360450171327278,	-29.732137494637012,	2.4781559675495974,	-26.553864678361276,
	2.379834099668548,	-29.068883707497267,	2.473708906115044,	-25.186773244895647,
	2.410653430856671,	-27.65863337187866,	2.4735035857986545,	-23.825424421026653,
	2.477513103211547,	-27.018512172212592,	2.483097304879117,	-22.470910553583888,
	2.592545653572091,	-25.612496949731394,	2.49378409629799,	-21.12461179749811,
	2.652811081281971,	-24.20743687382041,	2.4949848317073844,	-20.235384061671343,
	2.674177882400354,	-22.80350850198276,	2.4660348404235752,	-18.88854381999832,
	2.721569922242275,	-21.400934559032695,	2.507018272917133,	-17.55294535724685,
	2.734386160109579,	-20.0,	2.576844244183339,	-16.231546211727817,
	2.6927366622893887,	-18.601075237738275,	2.5519270851729114,	-14.92838827718412,
	2.6098910481124262,	-17.204650534085253,	2.5005662841270047,	-14.0,
	2.5395161245148334,	-15.811388300841896,	2.5202030807995346,	-12.704699910719626,
	2.524471562552946,	-15.0,	2.6268895765173843,	-11.44030650891055,
	2.549384512616675,	-13.601470508735444,	2.663054287402101,	-10.486832980505138,
	2.5782145861106316,	-12.206555615733702,	2.650787133978855,	-9.246211251235321,
	2.571528446260934,	-10.816653826391969,	2.628254364110213,	-8.280109889280517,
	2.5571748598122404,	-10.0,	2.582741360394226,	-7.324555320336759,
	2.562012778919293,	-8.602325267042627,	2.534813336753554,	-6.385164807134504,
	2.5635308905378675,	-7.810249675906654,	2.564564777901815,	-5.123105625617661,
	2.638440776197845,	-6.4031242374328485,	2.604800890185296,	-4.16227766016838,
	2.675120088887481,	-5.656854249492381,	2.713255521618555,	-3.0,
	2.767080403356286,	-4.242640687119285,	2.771218326843278,	0.0,
	2.8310620859097253,	-2.8284271247461903,	2.746206350362515,	1.0,
	2.8123240964249465,	-1.4142135623730951,	2.7248340171170295,	2.0,
	2.7860644456390102,	0.0,	2.641490962482081,	3.1231056256176606,
	2.765885093762755,	1.0,	2.5906214105625596,	3.4721359549995796,
	2.746206350362515,	2.0,	2.5219390655013374,	4.830951894845301,
	2.7248340171170295,	3.0,	2.456838792083892,	6.211102550927978,
	2.717310537007286,	4.123105625617661,	2.3592850819351785,	6.810249675906654,
	2.6814707433124156,	5.0990195135927845,	2.2741439475128358,	8.219544457292887,
	2.660268594358151,	6.082762530298219,	2.211766436510397,	8.899494936611665,
	2.6955223501895347,	7.280109889280518,	2.211429357799613,	10.313708498984761,
	2.689198074706842,	8.246211251235321,	2.328610399128333,	11.727922061357855,
	2.686358350019227,	9.219544457292887,	2.5001225787937593,	13.142135623730951,
	2.684153769554693,	10.198039027185569,	2.6030020461305496,	14.556349186104045,
	2.665043339078696,	11.180339887498949,	2.6267070193074438,	15.970562748477139,
	2.645198078134126,	12.165525060596439,	2.6541264191055136,	16.69180601295413,
	2.6465675670000235,	13.152946437965905,	2.6990709905430137,	18.1049731745428,
	2.702840606363759,	14.317821063276353,	2.7104205414472786,	18.849433241279208,
	2.726142645816932,	15.297058540778355,	2.704232943048426,	20.2602916254693,
	2.774807531887454,	16.492422502470642,	2.6687381643265926,	21.02271554554524,
	2.7553508662659896,	17.46424919657298,	2.6283588877838335,	22.430749027719962,
	2.7178420160597603,	18.439088914585774,	2.635859467042379,	23.20743687382041,
	2.6769213489916184,	19.4164878389476,	2.6393949649585258,	24.612496949731394,
	2.6588520994263614,	20.396078054371138,	2.6822691794849365,	25.40075756488817,
	2.719652639450886,	21.587033144922902,	2.6797021822710887,	26.80287754891569,
	2.7303544630170284,	22.561028345356956,	2.6850273506795683,	27.600699292150182,
	2.7054314924754244,	23.53720459187964,	2.673673087960145,	28.410882339705484,
	2.6541969722329735,	24.515301344262525,	2.7173261679371317,	29.805843601498726,
	2.5705408845920275,	25.709920264364882,	2.749721186166637,	30.622776601683793,
	2.56954963453168,	26.68332812825267,	2.766892957438559,	32.015148038438355,
	2.584524887887449,	27.65863337187866,	2.7678933163404627,	32.83784863137726,
	2.562124541474658,	28.635642126552707,	2.7971879987072814,	34.22782990761707,
	2.5157259297515657,	29.614185789921695,	2.8111521242056616,	35.61966684720111,
	2.5154325614388893,	30.59411708155671,	2.7979588255418406,	36.44329045369811,
	2.6291581581613737,	31.78049716414141,	2.7070212943745977,	37.8329756778952,
	2.6459296601204647,	32.7566787083184,	2.6504724104801074,	38.66106403010388,
	2.636278891339848,	33.95585369269929,	2.545790724388323,	40.048751503547585,
	2.5879518181500916,	34.92849839314596,	2.533875484809912,	40.88078318274385,
	2.5601290158895162,	35.90264614203248,	2.5340118752649348,	41.720018726587654,
	2.6053173392996256,	37.107950630558946,	2.5280632967338748,	42.56604182158393,
	2.603276709628807,	38.07886552931954,	2.5231837503403094,	43.41846462902562,
	2.667511019586448,	39.293765408777,	2.5250331060390376,	44.27692569068709,
	2.6691064718350965,	40.26164427839479,	2.523571154102105,	45.14108798023731,
	2.631938327155382,	41.23105625617661,	2.520364280080355,	46.01063709417264,
	2.5608441640072312,	42.20189569201838,	2.5305304240212263,	46.885279575251516,
	2.4625419395676875,	43.174066289845804,	2.554379329626663,	47.76474136094644,
	2.444606884699163,	44.384682042344295,	2.5736871704604884,	48.64876634922564,
	2.436608984428257,	45.35416188179427,	2.5125224169770095,	50.0,
	2.472730854696194,	46.32493928760188,	2.5706376942884077,	50.42956348249516,
	2.5752800741683757,	47.53945729601885,	2.5581967130321597,	51.32590180780452,
	2.524258147562839,	48.507731342539614,	2.552967119311065,	52.225933528685054,
	2.569293070701999,	49.72926703662542,	2.5608392354793303,	53.12947441089743,
	2.550537485716433,	50.695167422546305,	2.5769582808560836,	54.036351623268054,
	2.6497883769672192,	51.92301994298868,	2.584383236985956,	54.94640292279746,
	2.623536300465993,	52.88667128870941,	2.6282759902677704,	55.462376853972415,
	2.6227279508079686,	53.85164807134504,	2.5866328236746225,	56.38466694161429,
	2.666452265312614,	55.08175741568164,	2.5330997214543207,	57.309518948453004,
	2.6616550183608436,	56.04462507680822,	2.48471	58.2368
	2.6376239808876534,	57.0087712549569,
	2.6765048242080898,	58.240879114244144,
	2.6688870480130347,	59.20304046246274,
	2.6419440237289327,	60.166435825965294,
	2.5902375205803887,	61.1310068623117,
	2.65873	62.3618
	Height 1	Distance 1	Height 2	Distance 2
Crossing 3	2.673673087960145,	-65.03076195155643,	2.540480797533186,	-59.00847396772772,
	2.7173261679371317,	-64.00781202322104,	2.559250932868359,	-58.034472514187634,
	2.749721186166637,	-63.00793600809346,	2.550052201040803,	-57.0350769263968,
	2.766892957438559,	-62.0,	2.541777767862013,	-56.0357029044876,
	2.7678933163404627,	-61.0,	2.535998926626617,	-55.036351623268054,
	2.7971879987072814,	-60.00833275470999,	2.5331510677707545,	-54.037024344425184,
	2.8111521242056616,	-59.033888572581766,	2.531935083053158,	-53.03772242470448,
	2.7979588255418406,	-58.034472514187634,	2.5317648716091234,	-52.08646657242167,
	2.7070212943745977,	-57.07889277132134,	2.539623566593553,	-51.088159097779204,
	2.6504724104801074,	-56.08029957123981,	2.527434825544818,	-50.08991914547278,
	2.545790724388323,	-55.14526271584895,	2.4948550394935833,	-49.09175083453431,
	2.533875484809912,	-54.147945482723536,	2.47218707028435,	-48.093658625644196,
	2.5340118752649348,	-53.150729063673246,	2.4877744906914163,	-47.095647357266465,
	2.5280632967338748,	-52.15361924162119,	2.509664502766501,	-46.17358552246078,
	2.5231837503403094,	-51.15662224971465,	2.5430310604093522,	-45.17742799230607,
	2.5250331060390376,	-50.15974481593781,	2.562149987172365,	-44.181444068749045,
	2.523571154102105,	-49.16299421312742,	2.5194855478699107,	-43.289721643826724,
	2.520364280080355,	-48.16637831516918,	2.552833682766233,	-42.2965719651132,
	2.5305304240212263,	-47.16990566028302,	2.579674933588595,	-41.30375285612676,
	2.554379329626663,	-46.17358552246078,	2.526346440855135,	-40.44749683231337,
	2.5736871704604884,	-45.17742799230607,	2.487921082600618,	-39.6232255123179,
	2.5125224169770095,	-44.28317965096906,	2.5061045802410393,	-38.63935817272331,
	2.5706376942884077,	-43.18564576337837,	2.50806611098954,	-37.656340767525464,
	2.5581967130321597,	-42.190046219457976,	2.4990808836109473,	-36.6742416417845,
	2.552967119311065,	-41.19465984809196,	2.4608606462406284,	-35.90264614203248,
	2.5608392354793303,	-40.19950248448356,	2.479309706165865,	-34.92849839314596,
	2.5769582808560836,	-39.20459156782532,	2.507205830662836,	-33.95585369269929,
	2.584383236985956,	-38.2099463490856,	2.5424412846196365,	-32.984845004941285,
	2.6282759902677704,	-37.12142238654117,	2.568305092329838,	-32.01562118716424,
	2.5866328236746225,	-36.124783736376884,	2.5805628421100146,	-31.04834939252005,
	2.5330997214543207,	-35.12833614050059,	2.5819824039478005,	-30.364452901377952,
	2.4847108329298253,	-34.132096331752024,	2.59597971918258,	-29.410882339705484,
	2.4415723895117445,	-33.13608305156178,	2.622856843718149,	-28.460498941515414,
	2.40469154883759,	-32.14031735997639,	2.6788749219700185,	-27.202941017470888,
	2.376713929560098,	-31.144823004794873,	2.6690682265427474,	-26.248809496813376,
	2.4701434012113963,	-30.066592756745816,	2.626091601684238,	-25.298221281347036,
	2.47318874345141,	-29.068883707497267,	2.595444019457193,	-24.351591323771842,
	2.5869889393177807,	-28.0178514522438,	2.6124056966983575,	-23.40939982143925,
	2.5705438975233217,	-27.018512172212592,	2.6513465369170124,	-22.135943621178654,
	2.532498479860996,	-26.019223662515376,	2.67649174143265,	-21.18962010041709,
	2.513468131332627,	-25.0,	2.689527520712198,	-20.248456731316587,
	2.4848181415574238,	-24.0,	2.669488493954235,	-18.973665961010276,
	2.4551658331209225,	-23.0,	2.6566044506686515,	-18.027756377319946,
	2.4280888670320206,	-22.0,	2.603066467150958,	-17.08800749063506,
	2.4042722594821186,	-21.0,	2.533327215152884,	-15.811388300841896,
	2.3924411395746095,	-20.0,	2.5180127401307915,	-14.866068747318506,
	2.414126438874521,	-19.0,	2.524740911082981,	-13.92838827718412,
	2.4858209525797905,	-18.0,	2.5573793894933345,	-13.0,
	2.607290857617073,	-17.0,	2.618256729014141,	-12.083045973594572,
	2.759345175929095,	-16.0,	2.6932922050757115,	-11.180339887498949,
	2.9077505214021446,	-15.0,	2.8641993532846612,	-9.848857801796104,
	3.034409004223021,	-14.0,	3.057537156019947,	-8.54400374531753,
	3.2323205861149904,	-13.038404810405298,	3.257237179564915,	-7.615773105863909,
	3.352171480080188,	-12.041594578792296,	3.517704587814121,	-6.708203932499369,
	3.4944509410261078,	-11.045361017187261,	3.792176967702792,	-5.830951894845301,
	3.6653370365929874,	-10.04987562112089,	4.029595570140318,	-5.0,
	3.84646190727593,	-9.055385138137417,	4.216416931139884,	-4.242640687119285,
	4.002378276923061,	-8.06225774829855,	4.356888599445782,	-3.605551275463989,
	4.120660644901233,	-7.0710678118654755,	4.4504958067899025,	-3.1622776601683795,
	4.203137342790299,	-6.082762530298219,	4.58151924491959,	-2.0,
	4.258294287136784,	-5.0990195135927845,	4.671558104493688,	-1.0,
	4.334673045692618,	-4.0,	4.7309082266346385,	0.0,
	4.436159077973241,	-3.0,	4.707077637786663,	1.0,
	4.584356306755039,	-2.0,	4.584356306755039,	2.0,
	4.707077637786663,	-1.0,	4.436159077973241,	3.0,
	4.7309082266346385,	0.0,	4.334673045692618,	4.0,
	4.671558104493688,	1.0,	4.258294287136784,	5.0990195135927845,
	4.58151924491959,	2.0,	4.103490761426214,	5.385164807134504,
	4.4504958067899025,	3.1622776601683795,	3.7931180340035446,	5.830951894845301,
	4.41526009192128,	4.0,	3.3926082768913273,	6.4031242374328485,
	4.361333235003224,	5.0,	3.0289095175851184,	7.0710678118654755,
	4.286509832696019,	6.0,	2.7684176194361,	7.810249675906654,
	4.173455999275981,	7.0,	2.5923156817941297,	8.602325267042627,
	4.00985684598076,	8.0,	2.4790003881764155,	9.433981132056603,
	3.7183252156088837,	9.055385138137417,	2.4339545554071194,	10.295630140987,
	3.3512783531700343,	10.04987562112089,	2.447778458396145,	11.180339887498949,
	3.03908253082536,	11.045361017187261,	2.479978630328434,	12.083045973594572,
	2.8926030197288526,	12.165525060596439,	2.4893826918433604,	13.0,
	2.862991090730134,	13.341664064126334,	2.478499135435767,	13.92838827718412,
	2.7860201950008463,	14.560219778561036,	2.4845645933932516,	14.866068747318506,
	2.6511196163600523,	15.811388300841896,	2.500033624378996,	16.15549442140351,
	2.6153742915159746,	16.15549442140351,	2.5133269976512738,	17.08800749063506,
	2.5821591562264374,	17.46424919657298,	2.4975031191591612,	18.027756377319946,
	2.561277513159459,	18.788294228055936,	2.4811429684150816,	18.973665961010276,
	2.58144581685639,	19.235384061671343,	2.4941928152345225,	19.924858845171276,
	2.5835093116657273,	19.72308292331602,	2.5278643200726196,	20.8806130178211,
	2.5983073747251413,	21.095023109728988,	2.54651806197979,	21.840329667841555,
	2.6023700360802344,	21.633307652783937,	2.5503721402543738,	23.08679276123039,
	2.579886607641575,	23.021728866442675,	2.5673064928853053,	24.041630560342615,
	2.5660682709190694,	23.600847442411894,	2.5996986934785307,	25.0,
	2.528800361324685,	24.20743687382041,	2.631996689667732,	25.96150997149434,
	2.5126886094090892,	25.612496949731394,	2.604805265053356,	27.202941017470888,
	2.5348485056723806,	26.248809496813376,	2.622111248994926,	28.160255680657446,
	2.562424261007484,	26.90724809414742,	2.589067056686293,	29.410882339705484,
	2.5638375977830234,	28.319604517012593,	2.5989350642713944,	30.364452901377952,
	2.5469286989268656,	29.0,	2.5577904870947625,	31.622776601683793,
	2.544186904855893,	29.698484809834994,	2.541970055844677,	32.89376840679705,
	2.6244842780537945,	31.11269837220809,	2.522057058621403,	34.17601498127012,
	2.6463280661067263,	31.827660925679098,	2.5078506312802817,	34.539832078341085,
	2.622815962863601,	32.55764119219941,	2.5089989633901215,	35.84689665786984,
	2.5989617350152354,	33.97057550292606,	2.505486820096845,	37.16180835212409,
	2.5931396292557576,	34.713109915419565,	2.4860252123606164,	38.48376280978771,
	2.619703521119253,	35.4682957019364,	2.4769939619757797,	38.91015291668744,
	2.616495928452925,	36.87817782917155,	2.4630547277104715,	39.35733730830886,
	2.592289696527165,	37.64306044943742,	2.4357041177251713,	39.824615503479755,
	2.5304051257079276,	38.41874542459709,	2.41208823878606,	40.311288741492746,
	2.4692339806975694,	39.20459156782532,	2.412548336381873,	40.8166632639171,
	2.440115118693092,	40.0,	2.441297468982053,	41.340053217188775,
	2.4417094127563432,	40.80441152620633,	2.564759214539761,	42.720018726587654,
	2.457329529173829,	42.20189569201838,	2.642597699213954,	43.266615305567875,
	2.4491665382216548,	43.01162633521314,	2.695352166036354,	43.829214001622255,
	2.3907086319810382,	44.40720662234904,	2.698540921974015,	44.40720662234904,
	2.404961322595565,	45.221676218380054,	2.6662684681895272,	45.0,
	2.447037441111614,	46.04345773288535,	2.643202267002593,	45.60701700396552,
	2.5035473986282843,	46.87216658103186,	2.5902375205803887,	46.09772228646444,
	2.5627407979726433,	48.25971404805462,	2.658733995217122,	46.22769732530488,
	2.5863459208230166,	49.09175083453431,	2.6419440237289327,	46.75467891024384,
	2.5956571423355816,	49.92995093127971,	2.6688870480130347,	47.4236228055175,
	2.650044510776147,	51.31276644267,	2.6376239808876534,	48.08326112068523,
	2.6845529220991113,	52.15361924162119,	2.6765048242080898,	48.104053883222775,
	2.68290561308935,	53.53503525729669,	2.6616550183608436,	48.79549159502341,
	2.652377222441772,	54.378304497290095,	2.666452265312614,	49.51767361255979,
	2.614290599999474,	55.758407437802596,	2.6227279508079686,	49.57822102496216,
	2.5685675139273707,	56.60388679233962,	2.623536300465993,	50.32891812864648,
	2.52404	57.4543	2.6497883769672192,	51.088159097779204,
			2.55054	51.225

## Sheet: Figure 4h
	Height 1	Distance 1	Height 2	Distance 2
Crossing 3	2.710612446098805,	-65.94694837519019,	2.510072808626862,	-64.03124237432849,
	2.6499296711564804,	-64.53681120105021,	2.541273067082538,	-62.81719509815764,
	2.616856980917703,	-63.12685640834652,	2.5011323672238523,	-62.5859409132754,
	2.6041695681076873,	-62.369864518050704,	2.448471262677464,	-62.369864518050704,
	2.6049236522429826,	-60.959002616512684,	2.3954557653030095,	-61.18823416311342,
	2.5814670052597597,	-60.207972893961475,	2.321227841904663,	-60.01666435249463,
	2.6200558427502965,	-58.7962583843564,	2.258571284130076,	-58.855755878248644,
	2.6726432159002744,	-57.38466694161429,	2.2201935523352017,	-58.69412236331676,
	2.6834432104389796,	-56.639209034025185,	2.2140191258689583,	-57.55866572463264,
	2.698112921099045,	-55.90169943749474,	2.2750895965821307,	-56.568542494923804,
	2.7516792937529866,	-54.48853090330111,	2.34695270926348,	-55.57877292636101,
	2.7477259753286036,	-53.075418038862395,	2.4069529677680936,	-54.589376255824725,
	2.7012896114719798,	-51.66236541235796,	2.4513024049216714,	-53.600373133029585,
	2.6787050788271287,	-50.24937810560445,	2.419599819868007,	-52.46903848937962,
	2.6494046927066712,	-48.83646178829912,	2.4483406714217213,	-51.478150704935004,
	2.6265224106814173,	-48.104053883222775,	2.4887754001345086,	-50.48762224545735,
	2.621189120737702,	-46.69047011971501,	2.5174103450291705,	-49.49747468305833,
	2.6392841357367214,	-45.27692569068709,	2.518100796603478,	-48.507731342539614,
	2.6753586034873225,	-43.86342439892262,	2.4984094645291903,	-47.51841748206689,
	2.7175245355414215,	-42.44997055358225,	2.474481396726933,	-46.52956049652737,
	2.7526225296485385,	-41.036569057366385,	2.48128909055813,	-45.70557952810576,
	2.7324383675516732,	-39.6232255123179,	2.4516163608015624,	-44.721359549995796,
	2.6469842687409635,	-38.2099463490856,	2.411745636578617,	-43.73785545725808,
	2.5840426469811293,	-36.796738985948195,	2.3749540492892693,	-42.7551166528639,
	2.580524798697634,	-35.38361202590826,	2.3503725251174887,	-41.773197148410844,
	2.5816703220573,	-33.97057550292606,	2.333590857936544,	-40.792156108742276,
	2.550794555940511,	-32.55764119219941,	2.3231422130865056,	-39.81205847478876,
	2.5267146729451513,	-31.144823004794873,	2.3276601439927065,	-38.8329756778952,
	2.550095483675788,	-29.732137494637012,	2.3419774331275818,	-37.8549864614954,
	2.585424314035628,	-28.319604517012593,	2.3366789214779082,	-36.87817782917155,
	2.5917902620281428,	-26.90724809414742,	2.2937933165493445,	-35.90264614203248,
	2.5846171212597397,	-25.495097567963924,	2.2418751422356538,	-34.92849839314596,
	2.552706400662381,	-24.08318915758459,	2.223123643572503,	-33.95585369269929,
	2.5620809605685624,	-23.430749027719962,	2.234158828508073,	-32.984845004941285,
	2.5373771169767307,	-22.02271554554524,	2.2313399099601754,	-32.01562118716424,
	2.534329585132839,	-20.615528128088304,	2.1955143288418277,	-31.04834939252005,
	2.5506802539685314,	-19.209372712298546,	2.1624778646519323,	-30.083217912982647,
	2.592791795456419,	-17.804493814764857,	2.163497281323311,	-29.120439557122072,
	2.5944869761375733,	-16.401219466856727,	2.1804629737390644,	-28.160255680657446,
	2.5842780126939306,	-15.811388300841896,	2.1827987740085844,	-27.202941017470888,
	2.5446839017331153,	-14.422205101855956,	2.160727758632765,	-26.248809496813376,
	2.5221336625063246,	-13.038404810405298,	2.1252829490329805,	-25.298221281347036,
	2.510130355011184,	-11.661903789690601,	2.0981985155746172,	-24.351591323771842,
	2.5504675543152686,	-10.295630140987,	2.0874239680202242,	-23.40939982143925,
	2.635562973690062,	-8.94427190999916,	2.0882278502198046,	-22.47220505424423,
	2.7672160844359066,	-7.615773105863909,	2.107198512850859,	-21.540659228538015,
	2.9027187440744155,	-6.708203932499369,	2.153046904021786,	-20.615528128088304,
	3.1117937346269144,	-5.830951894845301,	2.15164665789018,	-19.313207915827967,
	3.39901461726813,	-5.0,	2.2424961257150233,	-18.384776310850235,
	3.8252915680961896,	-3.605551275463989,	2.365757972953472,	-17.46424919657298,
	4.047469943026824,	-2.8284271247461903,	2.514058872050558,	-16.55294535724685,
	4.214042004373567,	-1.4142135623730951,	2.692846975351058,	-15.652475842498529,
	4.247589995567195,	0.0,	2.9570260481909587,	-14.317821063276353,
	4.219688937026161,	1.0,	3.180813679064034,	-13.416407864998739,
	4.149359566201383,	2.23606797749979,	3.3790929088570745,	-12.083045973594572,
	4.051550424062875,	3.605551275463989,	3.507169439772183,	-11.180339887498949,
	3.9794975290201346,	5.0,	3.645599535943651,	-9.848857801796104,
	3.9709874993135577,	5.830951894845301,	3.791105284697428,	-8.94427190999916,
	3.9589918635942856,	7.211102550927978,	3.8607438612867875,	-7.615773105863909,
	3.935060635395564,	7.810249675906654,	3.8907266980450634,	-6.324555320336759,
	3.8773560934724958,	8.48528137423857,	3.958177727645138,	-5.385164807134504,
	3.8150056486404607,	9.219544457292887,	4.033081197389043,	-4.123105625617661,
	3.765650119259198,	10.0,	4.1143401806156366,	-3.1622776601683795,
	3.70412580009502,	10.816653826391969,	4.169435730793742,	-2.0,
	3.5905226900654377,	11.661903789690601,	4.219688937026161,	-1.0,
	3.422026662963175,	12.529964086141668,	4.247589995567195,	0.0,
	3.2511476746794226,	13.416407864998739,	4.204398688686943,	1.4142135623730951,
	3.1230623005619162,	14.317821063276353,	4.156599914388707,	2.23606797749979,
	2.9891643321199295,	15.652475842498529,	4.032276746935822,	3.605551275463989,
	2.8306221829912817,	17.0,	3.9724598789768044,	4.242640687119285,
	2.714892222724873,	17.88854381999832,	3.8443734276459653,	5.656854249492381,
	2.603042800135785,	18.788294228055936,	3.6756206034056893,	7.0710678118654755,
	2.511226510899506,	19.697715603592208,	3.44066346748936,	8.48528137423857,
	2.444625490783442,	20.615528128088304,	3.3192680042001386,	9.219544457292887,
	2.3885550984350474,	21.93171219946131,	3.073028913018547,	10.63014581273465,
	2.374580548179581,	22.847319317591726,	2.845535127956678,	12.041594578792296,
	2.3927818047521745,	23.769728648009426,	2.673906303332231,	13.45362404707371,
	2.440338554129518,	24.698178070456937,	2.6072215742688813,	14.212670403551895,
	2.485683475447982,	25.632011235952593,	2.4630994408280147,	15.620499351813308,
	2.4998317795353744,	26.570660511172846,	2.2883401868634197,	17.029386365926403,
	2.4856288278716856,	27.51363298439521,	2.2234808026459136,	17.804493814764857,
	2.4699275989305782,	28.460498941515414,	2.1862106517002227,	18.601075237738275,
	2.464472478494416,	29.410882339705484,	2.1472741963551876,	20.0,
	2.4602751379483347,	30.364452901377952,	2.1757128074569017,	20.808652046684813,
	2.4553644643978654,	31.32091952673165,	2.223606492311405,	21.633307652783937,
	2.4536278272286967,	32.28002478313795,	2.2405166884330554,	23.021728866442675,
	2.4516925796150826,	33.24154027718932,	2.295851610108353,	23.853720883753127,
	2.4414343262066778,	34.20526275297414,	2.3079667041131726,	25.238858928247925,
	2.4236195665049074,	35.17101079013795,	2.374743025245766,	26.076809620810597,
	2.405582655235227,	36.138621999185304,	2.409178183620038,	26.92582403567252,
	2.3922354895160907,	37.107950630558946,	2.339756232670904,	28.30194339616981,
	2.391440392132765,	38.07886552931954,	2.2589792039177663,	29.68164415931166,
	2.401153845362677,	39.05124837953327,	2.2119940690272926,	31.064449134018133,
	2.3996878831565693,	40.024992192379,	2.1946537967026507,	31.906112267087632,
	2.3805404921674,	41.0,	2.1756451159950663,	33.28663395418648,
	2.367114177688889,	41.97618372363071,	2.177164915039997,	34.132096331752024,
	2.3660662255005773,	42.95346318982906,	2.168639015286446,	35.510561809129406,
	2.3561629916769,	43.93176527297759,	2.1305716357249205,	36.89173349139343,
	2.333634306584469,	44.91102314577124,	2.1367309192474546,	37.73592452822641,
	2.323562736344186,	45.89117562233506,	2.073874623552462,	39.11521443121589,
	2.342595647286554,	46.87216658103186,	2.0949091834599507,	40.496913462633174,
	2.3732106240579482,	47.853944456021594,	2.1850397879769834,	41.340053217188775,
	2.391477597440338,	48.83646178829912,	2.237444979641895,	42.720018726587654,
	2.397844556529039,	49.8196748283246,	2.2976802491328288,	43.56604182158393,
	2.365141380838099,	50.635955604688654,	2.3616803167360825,	44.41846462902562,
	2.3727310430657043,	51.62363799656123,	2.367241515442381,	45.79301256742124,
	2.3712412835405265,	52.61178575186362,	2.395395387373645,	46.647615158762406,
	2.3582735554628163,	53.600373133029585,	2.4064466944600102,	47.50789408087881,
	2.340951629057845,	54.589376255824725,	2.4376336089567747,	48.373546489791295,
	2.3480721168241754,	55.57877292636101,	2.424949224243111,	49.73932046178355,
	2.3903033187674794,	56.568542494923804,	2.4122817606874176,	51.10772935672255,
	2.428422377110169,	57.55866572463264,	2.43766520149757,	51.97114584074513,
	2.4232382440859714,	58.42088667591412,	2.4616807879674356,	53.33854141237835,
	2.3964799273579165,	59.413803110051795,	2.485386784474861,	54.20332093147061,
	2.3985208862321317,	60.29925372672534,	2.4736300206746504,	55.569775957799216,
	2.376126797276745,	61.29437168288782,	2.474877079847839,	56.43580423808985,
	2.345297049680598,	62.289646009589745,	2.4105970295354413,	57.8013840664737,
	2.311237658157592,	63.28506932918696,	2.3266599977018845,	59.16924876994806,
	2.264657123767904,	64.28063471995279,	2.2478775325391367,	60.53924347066124,
	2.20699	65.2763	2.2179704826640965,	61.40032573203501,
			2.2000132166012962,	62.26556030423239,
			2.2282	63.1348
	Height 1	Distance 1	Height 2	Distance 2
Crossing 2	2.1941440566802575,	-64.40496875241847,	2.2211513159902245,	-66.12110101926616,
	2.265487851826755,	-63.50590523722971,	2.2212579811958806,	-65.12296062065974,
	2.3460210684901464,	-62.16912416947821,	2.22597708247301,	-64.1248781675256,
	2.363408163027619,	-61.26989472816156,	2.209813478331717,	-63.12685640834652,
	2.363440539918381,	-60.37383539249432,	2.168897117205244,	-62.12889826803627,
	2.3724798875211888,	-59.481089431852205,	2.1392989234327366,	-61.1310068623117,
	2.356652791917192,	-58.137767414994535,	2.1524172489181668,	-60.13318551349163,
	2.419536624143917,	-57.245087125446844,	2.209989109715112,	-59.21148537234985,
	2.465742993327137,	-56.356011214421486,	2.2392347357826843,	-58.215118311311535,
	2.441985852512463,	-55.00909015790027,	2.257649807919054,	-57.21887800367987,
	2.476956566298445,	-54.120236510939236,	2.2829955086761506,	-56.22277118748239,
	2.4635467896670313,	-52.773099207835045,	2.3212985805966344,	-55.226805085936306,
	2.481705492658411,	-51.884487084291386,	2.367457457286376,	-54.230987451824994,
	2.3815155791367904,	-50.53711507397311,	2.4046065176014686,	-53.23532661682466,
	2.3070825629920773,	-49.193495504995376,	2.4163220380812094,	-52.23983154643591,
	2.261551557455819,	-48.75448697299562,	2.4105370710668277,	-51.24451190127583,
	2.217638427063923,	-47.4236228055175,	2.402714878306691,	-50.24937810560445,
	2.244450898760295,	-46.51881339845203,	2.3949604705001537,	-49.25444142409901,
	2.2225086491761052,	-45.18849411078001,	2.3963430468432003,	-48.16637831516918,
	2.2036800983970313,	-43.86342439892262,	2.387859066543337,	-47.16990566028302,
	2.2213722414866193,	-42.95346318982906,	2.3762996584777207,	-46.17358552246078,
	2.1970621686026015,	-41.6293165929973,	2.3652313569637498,	-45.17742799230607,
	2.1937700625413137,	-40.718546143004666,	2.331974818981906,	-44.28317965096906,
	2.233843080331922,	-39.395431207184416,	2.3466593678631007,	-43.289721643826724,
	2.21397228614316,	-38.48376280978771,	2.3579688906726934,	-42.2965719651132,
	2.184067084652138,	-37.57658845611187,	2.341741877036798,	-41.30375285612676,
	2.1434894955523625,	-36.24913792078372,	2.3065214999533197,	-40.311288741492746,
	2.15426174203111,	-35.34119409414458,	2.313189522448859,	-39.45883931389772,
	2.2041990234173703,	-34.438350715445125,	2.299714230498586,	-38.47076812334269,
	2.2659013488074695,	-33.54101966249684,	2.284494648041739,	-37.48332962798263,
	2.3084267994668535,	-32.202484376209235,	2.2753731394384555,	-36.49657518178932,
	2.303762944988618,	-31.304951684997057,	2.271887857398265,	-35.510561809129406,
	2.2916988777085097,	-30.4138126514911,	2.247029548706662,	-34.52535300326414,
	2.3035750451059394,	-29.5296461204668,	2.1940654746687787,	-33.54101966249684,
	2.306385993400415,	-28.178005607210743,	2.1555130045383954,	-32.55764119219941,
	2.3420611581137973,	-27.294688127912362,	2.167938335594751,	-31.575306807693888,
	2.356855580301595,	-26.419689627245813,	2.214019697697407,	-30.59411708155671,
	2.3755876943268177,	-25.553864678361276,	2.2604430185387385,	-29.614185789921695,
	2.3249140544130165,	-24.186773244895647,	2.3009442711569914,	-28.635642126552707,
	2.330765078188044,	-23.323807579381203,	2.3356961735106467,	-27.65863337187866,
	2.334635947790618,	-22.47220505424423,	2.390622425808384,	-26.92582403567252,
	2.3458351510864444,	-21.633307652783937,	2.3646404536317847,	-25.96150997149434,
	2.3774163502395433,	-20.808652046684813,	2.3450546489732544,	-25.0,
	2.4227972679102425,	-20.0,	2.366518763534147,	-24.041630560342615,
	2.3878810857664927,	-18.601075237738275,	2.4216771579977525,	-23.08679276123039,
	2.3230378720669167,	-17.204650534085253,	2.4798471334452934,	-22.135943621178654,
	2.3348113456470925,	-16.401219466856727,	2.5206877277129296,	-21.18962010041709,
	2.3189376266914286,	-15.0,	2.549514713379925,	-20.248456731316587,
	2.360471288200886,	-14.212670403551895,	2.575374888679701,	-19.313207915827967,
	2.38904271262391,	-12.806248474865697,	2.5971241005782644,	-18.384776310850235,
	2.4550764657275694,	-12.041594578792296,	2.6302584030214735,	-17.46424919657298,
	2.5437556880269185,	-11.313708498984761,	2.7030211570095553,	-16.55294535724685,
	2.6155706877322964,	-9.899494936611665,	2.81503683662073,	-15.652475842498529,
	2.7027795401944217,	-8.48528137423857,	2.93934843716785,	-14.7648230602334,
	2.9553786724250504,	-7.0710678118654755,	3.1092750628222374,	-13.416407864998739,
	3.1695772998019422,	-6.4031242374328485,	3.2836408142987747,	-12.529964086141668,
	3.5708436317070236,	-5.0,	3.446501093667668,	-11.661903789690601,
	3.674602359920506,	-4.47213595499958,	3.6604525032509425,	-10.295630140987,
	3.781876646507359,	-3.1622776601683795,	3.7993351215372746,	-8.94427190999916,
	3.7700696617406226,	-2.0,	3.833256129298647,	-7.615773105863909,
	3.852033270342072,	-1.0,	3.7296309838062576,	-6.708203932499369,
	3.923912136403252,	0.0,	3.6543220453407583,	-5.385164807134504,
	3.863254353535072,	1.0,	3.6531098256020242,	-4.123105625617661,
	3.697820692850866,	2.23606797749979,	3.6719146195680548,	-3.1622776601683795,
	3.4957850626229625,	3.0,	3.7700696617406226,	-2.0,
	3.2353526387583984,	4.123105625617661,	3.852033270342072,	-1.0,
	3.0062414054037494,	5.385164807134504,	3.923912136403252,	0.0,
	2.9249978612199823,	6.708203932499369,	3.863254353535072,	1.0,
	2.8944398918199474,	8.06225774829855,	3.697820692850866,	2.23606797749979,
	2.780969777208875,	9.433981132056603,	3.586834585067707,	3.605551275463989,
	2.623415431818351,	10.816653826391969,	3.644782380690707,	4.242640687119285,
	2.557879438352397,	12.206555615733702,	3.673437990237293,	5.656854249492381,
	2.53386937794743,	13.601470508735444,	3.7431836640860596,	7.0710678118654755,
	2.5001923857996937,	14.422205101855956,	3.7307015449184253,	7.810249675906654,
	2.5065984231402134,	15.811388300841896,	3.6922574771938077,	9.219544457292887,
	2.5160594388693682,	16.64331697709324,	3.558930311328943,	10.0,
	2.5073996102809506,	17.4928556845359,	3.343031143686507,	11.40175425099138,
	2.511547967456934,	18.867962264113206,	3.2284448152484257,	12.206555615733702,
	2.491142897886869,	19.72308292331602,	3.1044052461040677,	13.601470508735444,
	2.461993773774984,	21.095023109728988,	3.0278261207308512,	14.422205101855956,
	2.426405526493588,	22.47220505424423,	2.968588892200242,	15.264337522473747,
	2.424840341685649,	23.853720883753127,	2.920373717077562,	16.1245154965971,
	2.400412839496533,	24.698178070456937,	2.844006404550303,	17.0,
	2.3633363508340306,	25.553864678361276,	2.7196984475840535,	18.35755975068582,
	2.335558569074107,	26.419689627245813,	2.5724184486626474,	19.235384061671343,
	2.325721141280474,	27.294688127912362,	2.4662838805379512,	20.12461179749811,
	2.324997598532513,	28.178005607210743,	2.4337625743266447,	21.02379604162864,
	2.3224823959859533,	29.068883707497267,	2.446444071393973,	21.93171219946131,
	2.322276943642591,	29.966648127543394,	2.4628963819943026,	22.847319317591726,
	2.3605672034172898,	31.304951684997057,	2.479123770262718,	23.769728648009426,
	2.405623856380938,	32.64965543462902,	2.505723711098479,	24.698178070456937,
	2.4086828477189144,	34.0,	2.5668119563326304,	26.0,
	2.38193371351833,	34.88552708502482,	2.5638279429896818,	26.92582403567252,
	2.360181001760243,	35.77708763999664,	2.5393749695000203,	27.85677655436824,
	2.356762658785927,	36.6742416417845,	2.5324930618335033,	28.792360097775937,
	2.3748478842770746,	37.57658845611187,	2.551914760389665,	29.732137494637012,
	2.464864925165286,	38.91015291668744,	2.5663150056566453,	30.675723300355934,
	2.526506708893649,	39.81205847478876,	2.5612974125654278,	31.953090617340916,
	2.6013470018876728,	41.14608122288197,	2.553100484156389,	32.89376840679705,
	2.5762586486016468,	42.485291572496,	2.534155668258143,	33.83784863137726,
	2.5429926774811213,	43.829214001622255,	2.48144945883758,	34.48187929913333,
	2.545130876104238,	45.17742799230607,	2.4408944085400455,	35.4400902933387,
	2.50844037792122,	46.52956049652737,	2.3861118415284848,	36.40054944640259,
	2.443251376685945,	47.41307836451879,	2.34397866415168,	37.36308338453881,
	2.3764957207565063,	48.30113870293329,	2.337412346616048,	38.3275357934736,
	2.3472619233382304,	49.193495504995376,	2.348879356795308,	39.293765408777,
	2.365303599628835,	50.08991914547278,	2.3541715362241598,	40.26164427839479,
	2.452200309922048,	51.42956348249516,	2.348284437576213,	41.23105625617661,
	2.452829315560325,	52.32590180780452,	2.3342094127075237,	42.20189569201838,
	2.429097366095329,	53.225933528685054,	2.3198660906328046,	43.174066289845804,
	2.3979713614773224,	54.12947441089743,	2.316141748379083,	44.14748010928823,
	2.4077803812311815,	55.46169849544819,	2.3224632567622976,	45.12205669071391,
	2.4015831158486725,	56.36488268416781,	2.312826098169306,	46.09772228646444,
	2.3907653948256744,	57.271284253105414,	2.2612260560578905,	47.07440918375928,
	2.395715904077273,	58.60034129593445,	2.185740206389402,	48.05205510693585,
	2.380328639298819,	59.50630218724736,	2.168491133583397,	48.83646178829912,
	2.3872922292309977,	60.41522986797286,	2.1662285983272858,	49.8196748283246,
	2.488170562395687,	61.741396161732524,	2.213232623677568,	50.80354318352215,
	2.5181871452188975,	62.64982043070834,	2.3389494330762153,	51.62363799656123,
	2.6225556180502085,	63.97655820689325,	2.3713375238313863,	52.61178575186362,
	2.62628	65.307	2.4119906331406042,	53.46026561849464,
			2.364641674778607,	54.45181356024793,
			2.319003013099149,	55.44366510251645,
			2.3059707260360973,	56.43580423808985,
			2.3373108209923688,	57.3149195236284,
			2.318523044607167,	58.309518948453004,
			2.282919512715868,	59.30430001273095,
			2.253991119556952,	60.207972893961475,
			2.271312976100472,	61.1310068623117,
			2.28368636059366,	62.12889826803627,
			2.33067	63.0714
	Height 1	Distance 1	Height 2	Distance 2
Crossing 1	2.2550556857579003,	-62.16912416947821,	2.2751410945142654,	-64.6297145282261,
	2.2474567767957714,	-61.0,	2.265753247253071,	-63.63961030678928,
	2.2213207919370452,	-60.01666435249463,	2.210891960769471,	-62.51399843235114,
	2.2118305670524783,	-58.855755878248644,	2.178825548159395,	-61.5223536610881,
	2.151427288201641,	-57.706152185014034,	2.1758903066042716,	-60.530983801686226,
	2.1224070145385356,	-56.568542494923804,	2.201395169533878,	-59.53990258641679,
	2.175642301386768,	-55.44366510251645,	2.1995524362419974,	-58.42088667591412,
	2.1732421472880836,	-54.45181356024793,	2.2065272190160177,	-57.42821606144492,
	2.20896907221372,	-53.33854141237835,	2.200816926919222,	-56.43580423808985,
	2.196220753131472,	-52.3450093132096,	2.183145948971548,	-55.326304774492215,
	2.196412819337261,	-51.35172830587107,	2.196147756021748,	-54.3323108288245,
	2.189377248733777,	-50.24937810560445,	2.1984548903186596,	-53.23532661682466,
	2.1707544058680655,	-49.16299421312742,	2.1358783954605745,	-52.23983154643591,
	2.1473803009063506,	-48.16637831516918,	2.074274137999096,	-51.24451190127583,
	2.147556568678877,	-47.16990566028302,	2.0703497879173147,	-50.24937810560445,
	2.2188284145761736,	-46.09772228646444,	2.1160711561814205,	-49.25444142409901,
	2.324708732427637,	-45.044422518220834,	2.2416210270098147,	-48.16637831516918,
	2.346066448910789,	-44.04543109109048,	2.2524622218371677,	-47.16990566028302,
	2.365891475307545,	-43.04648650006177,	2.2477834566776984,	-46.17358552246078,
	2.3752724786671684,	-42.04759208325728,	2.2483947746766364,	-45.17742799230607,
	2.391684262532676,	-41.012193308819754,	2.2563599693539707,	-44.181444068749045,
	2.3564113019512902,	-40.01249804748511,	2.267401293880242,	-43.18564576337837,
	2.3375684862806922,	-39.01281840626232,	2.279267001876992,	-42.1070065428546,
	2.351975836044823,	-38.01315561749642,	2.257068582275904,	-41.048751503547585,
	2.3816068695337376,	-37.013511046643494,	2.234031640929297,	-40.049968789001575,
	2.399703898955911,	-36.013886210738214,	2.2292940240980252,	-39.05124837953327,
	2.4128532773839706,	-35.05709628591621,	2.254536711942599,	-38.05259518088089,
	2.4294120629731424,	-34.058772731852805,	2.287922287300975,	-37.05401462729781,
	2.4418235361239127,	-33.015148038438355,	2.301227731332803,	-36.05551275463989,
	2.473191039835769,	-32.01562118716424,	2.2908679925017195,	-35.05709628591621,
	2.4941221735183836,	-31.016124838541646,	2.27516030198316,	-34.058772731852805,
	2.4894751150583225,	-30.01666203960727,	2.265431758472473,	-33.06055050963308,
	2.4627463506924943,	-29.017236257093817,	2.3010999473280496,	-32.14031735997639,
	2.4192363693229026,	-28.0178514522438,	2.289164113543172,	-31.144823004794873,
	2.3730643971223158,	-27.018512172212592,	2.307017597647361,	-30.14962686336267,
	2.3594032793487374,	-26.019223662515376,	2.3551473843501314,	-29.154759474226502,
	2.3951242125799146,	-25.019992006393608,	2.4056627985449786,	-28.160255680657446,
	2.4503705719571345,	-24.020824298928627,	2.424812746631246,	-27.16615541441225,
	2.4839416019090694,	-23.021728866442675,	2.3453685897014735,	-26.30589287593181,
	2.4847619648997386,	-22.02271554554524,	2.2743878390565957,	-25.317977802344327,
	2.465218996016837,	-21.02379604162864,	2.207443155018712,	-24.331050121192877,
	2.5039337258216987,	-20.0,	2.186181513863726,	-23.345235059857504,
	2.511988794373268,	-19.0,	2.2109216521685764,	-22.360679774997898,
	2.6077105424611133,	-18.027756377319946,	2.250769013713438,	-21.37755832643195,
	2.6795651463519823,	-17.029386365926403,	2.2771001468407093,	-20.396078054371138,
	2.748416354365636,	-16.0312195418814,	2.2873513855978587,	-19.4164878389476,
	2.795419011406717,	-15.033296378372908,	2.2921285601430803,	-18.439088914585774,
	2.849529303620341,	-14.035668847618199,	2.2990347491259926,	-17.46424919657298,
	2.989725132042287,	-13.038404810405298,	2.320626185679955,	-16.492422502470642,
	3.261003112260024,	-12.041594578792296,	2.364897274271922,	-15.524174696260024,
	3.5967017453378984,	-11.045361017187261,	2.409708036707049,	-14.560219778561036,
	3.8622631805261727,	-10.04987562112089,	2.4327979825272528,	-13.601470508735444,
	3.9891165311600068,	-9.055385138137417,	2.4579317978105353,	-12.649110640673518,
	4.10343986374251,	-8.246211251235321,	2.5209318444295663,	-11.704699910719626,
	4.046754591016355,	-7.280109889280518,	2.6492712399709553,	-10.44030650891055,
	4.008237834194047,	-6.708203932499369,	2.8079632319828414,	-9.219544457292887,
	3.9823983040656583,	-5.830951894845301,	3.1099710204106183,	-8.06225774829855,
	4.019646163569718,	-4.47213595499958,	3.380817742951149,	-7.0710678118654755,
	4.0768200536412005,	-3.605551275463989,	3.6682947980843927,	-6.082762530298219,
	4.272083545791947,	-2.23606797749979,	3.9241460573527185,	-5.0990195135927845,
	4.333112685430366,	-1.4142135623730951,	4.113394057304351,	-4.123105625617661,
	4.383962737312871,	0.0,	4.241500785114605,	-3.1622776601683795,
	4.274413739833876,	1.4142135623730951,	4.331047454041314,	-2.23606797749979,
	4.142164517177101,	2.23606797749979,	4.365228530650797,	-1.0,
	4.003721139445407,	3.1622776601683795,	4.383962737312871,	0.0,
	3.890627272795923,	4.123105625617661,	4.262425837102565,	1.4142135623730951,
	3.8276912668534937,	5.0990195135927845,	4.06450712981315,	2.8284271247461903,
	3.805680222748273,	6.082762530298219,	3.8081163728959386,	4.242640687119285,
	3.770942783953406,	7.0710678118654755,	3.661093668797928,	5.0,
	3.6895347507184946,	8.06225774829855,	3.326712892942455,	6.4031242374328485,
	3.562777852114663,	9.055385138137417,	3.1767781893326594,	7.810249675906654,
	3.392173321414286,	10.04987562112089,	3.1869676584357127,	9.219544457292887,
	3.191622530833629,	11.045361017187261,	3.103317156338937,	10.63014581273465,
	3.0039594581790845,	12.041594578792296,	2.885802846183994,	12.041594578792296,
	2.8737040828474907,	13.038404810405298,	2.66165054903652,	13.45362404707371,
	2.801318421224738,	14.035668847618199,	2.5412546396530944,	14.212670403551895,
	2.6783789027198956,	15.0,	2.4312351805328287,	15.0,
	2.547751808237968,	16.0312195418814,	2.333484164737124,	15.811388300841896,
	2.5086831165870525,	17.029386365926403,	2.2284016886974234,	17.204650534085253,
	2.4885970769590564,	18.027756377319946,	2.186710958801664,	18.027756377319946,
	2.4659591922657027,	19.1049731745428,	2.1410791222638794,	19.4164878389476,
	2.4771878461408736,	20.09975124224178,	2.1448552712986233,	20.248456731316587,
	2.4943134921295433,	21.095023109728988,	2.122637115547927,	21.633307652783937,
	2.525337712320958,	22.090722034374522,	2.1560656837147616,	22.47220505424423,
	2.550181597020715,	23.08679276123039,	2.1539458846947226,	23.853720883753127,
	2.547125233180161,	24.08318915758459,	2.166381982106363,	24.698178070456937,
	2.533035547881858,	25.079872407968907,	2.118861955391367,	26.076809620810597,
	2.533014692976291,	26.076809620810597,	2.0532414678072564,	27.459060435491963,
	2.5316819227489296,	27.073972741361768,	2.014118541408307,	28.844410203711913,
	2.510125398569383,	28.071337695236398,	2.04510198490394,	30.23243291566195,
	2.492818351594863,	29.068883707497267,	2.0832481713771855,	31.622776601683793,
	2.4835788948155555,	30.14962686336267,	2.118230854271302,	32.449961479175904,
	2.4722268608535343,	31.144823004794873,	2.132791356915961,	33.83784863137726,
	2.4441064048825476,	32.14031735997639,	2.1899116133761463,	35.22782990761707,
	2.421926972771474,	33.24154027718932,	2.240599660765422,	36.61966684720111,
	2.403919957045601,	34.23448553724738,	2.289455332191577,	38.01315561749642,
	2.3849706866438565,	35.22782990761707,	2.337181227470338,	38.8329756778952,
	2.366738218351639,	36.22154055254967,	2.418993574800348,	40.22437072223753,
	2.3495507324893237,	37.21558813185679,	2.434889877837371,	40.80441152620633,
	2.3375614040959354,	38.2099463490856,	2.437071657595662,	41.400483088968905,
	2.4123078420280333,	39.319206502675,	2.424512584973753,	42.01190307520001,
	2.4056027092447456,	40.311288741492746,	2.3873630303601163,	42.638011210655684,
	2.3929045301780945,	41.30375285612676,	2.3299363187426625,	44.04543109109048,
	2.403085798162758,	42.42640687119285,	2.2567691344503076,	44.68780594300866,
	2.368638660158548,	43.41658669218482,	2.225219070851407,	45.34313619501854,
	2.3538687045196935,	44.553338819890925,	2.2564727065510466,	46.75467891024384,
	2.3069496635068587,	45.5411901469428,	2.2864287953370503,	47.4236228055175,
	2.272657797104155,	46.69047011971501,	2.3321540795929643,	48.83646178829912,
	2.231318743620618,	47.67598976424087,	2.34814997788666,	49.51767361255979,
	2.267282742288749,	48.83646178829912,	2.4364015226112175,	50.93132631298737,
	2.3262203527176384,	50.00999900019995,	2.5050484653100913,	51.62363799656123,
	2.3401436877612767,	51.19570294468082,	2.547971145376889,	52.32590180780452,
	2.294417011803313,	52.392747589718944,	2.633612831810727,	53.74011537017761,
	2.1940200390679943,	53.600373133029585,	2.6722444362173645,	54.45181356024793,
	2.155225284670629,	54.817880294662984,	2.725909950571255,	55.17245689653489,
	2.187096543863026,	56.04462507680822,	2.849541006262667,	56.586217403180434,
	2.2048092506451957,	56.32051136131489,	2.8687011083673633,	57.3149195236284,
	2.190916036528664,	57.56735185849702,	2.9161402227586235,	58.05170109479997,
	2.15926734833928,	57.87054518492115,	3.074687596593039,	58.7962583843564,
	2.158879070649813,	58.18934610390462,	3.3527529901721764,	59.54829972383762,
	2.1495816212449856,	59.464274989274024,	3.654687601832104,	60.30754513325841,
	2.1735447595680557,	59.80802621722272,	3.86516	61.0737
	2.200722900018443,	60.166435825965294,
	2.23597	60.5392
	Height 1	Distance 1	Height 2	Distance 2
Crossing 4	2.3610543362412146,	-62.80127387243033,	2.247981770094286,	-61.40032573203501,
	2.3232419471691674,	-61.814237842102365,	2.265335192215843,	-60.440052945046304,
	2.2944487817133368,	-60.8276253029822,	2.2439045763025898,	-59.481089431852205,
	2.292692879748322,	-59.682493245507096,	2.2131792127540253,	-58.52349955359813,
	2.237114852767797,	-58.69412236331676,	2.205274358401012,	-57.56735185849702,
	2.169159309792162,	-57.706152185014034,	2.2236118943560643,	-56.61271941887264,
	2.1128635667809856,	-56.71860364994893,	2.2243203456015417,	-55.97320787662612,
	2.077706933833269,	-55.731499172371095,	2.2572231158258718,	-55.02726596879042,
	2.116529556759094,	-54.589376255824725,	2.2860597160111835,	-53.75872022286245,
	2.113355807017777,	-53.600373133029585,	2.286350617051669,	-52.81098370604357,
	2.1818818070896615,	-52.46903848937962,	2.2990753669360053,	-51.86520991955976,
	2.219439785864259,	-51.35172830587107,	2.3337627686723312,	-50.92150822589606,
	2.2303932659995698,	-50.24937810560445,	2.375088758066413,	-49.9799959983992,
	2.1934534807965504,	-49.25444142409901,	2.395371278087926,	-49.040799340956916,
	2.1541990387986254,	-48.25971404805462,	2.3418613553319427,	-48.46648326421054,
	2.1280312505654746,	-47.265209192385896,	2.270208591574135,	-47.53945729601885,
	2.151522134844817,	-46.17358552246078,	2.208185528945132,	-46.61544808322666,
	2.1496176953743147,	-45.17742799230607,	2.200350000163942,	-45.69463863518345,
	2.1656337918019863,	-44.181444068749045,	2.238344100002964,	-44.77722635447622,
	2.2406805864281307,	-43.104524124504614,	2.2841867644897844,	-43.86342439892262,
	2.2576538221128457,	-42.1070065428546,	2.3226130349279446,	-42.95346318982906,
	2.254422214326366,	-41.10960958218893,	2.3650942334133527,	-42.04759208325728,
	2.2421563466786947,	-40.11234224026316,	2.414198812235917,	-41.14608122288197,
	2.303464940583516,	-39.05124837953327,	2.4574803625496204,	-40.24922359499622,
	2.2832107131445136,	-38.05259518088089,	2.4864421051941137,	-39.35733730830886,
	2.3056831039539283,	-37.013511046643494,	2.499858667133178,	-38.47076812334269,
	2.273231478471291,	-36.013886210738214,	2.4994263248309982,	-37.589892258425,
	2.275972059792877,	-35.014282800023196,	2.4903037388678806,	-36.71511950137164,
	2.3928289730654457,	-34.0,	2.4790166772935356,	-35.84689665786984,
	2.45476892986604,	-33.0,	2.467962641637411,	-34.9857113690718,
	2.507583896609489,	-32.0,	2.4594564905941843,	-34.132096331752024,
	2.5497143785025074,	-31.016124838541646,	2.450847317222303,	-32.7566787083184,
	2.556028504782289,	-30.01666203960727,	2.4687040447419206,	-31.906112267087632,
	2.588779552083551,	-29.0,	2.4842627295691755,	-31.064449134018133,
	2.6064825134921,	-28.0,	2.4972854363538737,	-30.23243291566195,
	2.609589264536395,	-27.0,	2.546326334588862,	-28.844410203711913,
	2.6300692066986437,	-26.019223662515376,	2.559123232515152,	-28.0178514522438,
	2.6234602797006943,	-25.019992006393608,	2.5503617866090598,	-27.202941017470888,
	2.6106601758817374,	-24.020824298928627,	2.5662496304340614,	-25.80697580112788,
	2.5950512241843544,	-23.021728866442675,	2.591047911887045,	-24.413111231467404,
	2.5856544632357874,	-22.02271554554524,	2.6221423316427397,	-23.600847442411894,
	2.6081753256265348,	-21.095023109728988,	2.677894357778359,	-22.20360331117452,
	2.6081934154430417,	-20.09975124224178,	2.7322194842172305,	-21.400934559032695,
	2.6012883151738513,	-19.1049731745428,	2.85019478000107,	-20.0,
	2.5902881616362894,	-18.110770276274835,	2.956860197606014,	-19.209372712298546,
	2.5647990211238128,	-17.11724276862369,	3.050527278893083,	-18.439088914585774,
	2.519141282034451,	-16.1245154965971,	3.2088895592327216,	-17.029386365926403,
	2.4731140908139944,	-15.297058540778355,	3.303637781934383,	-16.278820596099706,
	2.450906849894246,	-14.317821063276353,	3.5137731832813204,	-14.866068747318506,
	2.4343704580770975,	-13.341664064126334,	3.705375894797343,	-13.45362404707371,
	2.4066850652093543,	-12.36931687685298,	3.8443249298766724,	-12.727922061357855,
	2.3879561810121532,	-11.40175425099138,	3.954470941910121,	-11.313708498984761,
	2.404765758757364,	-10.44030650891055,	4.065521506433156,	-10.63014581273465,
	2.4512145535132257,	-9.486832980505138,	4.164464479892121,	-9.219544457292887,
	2.523982543139697,	-8.54400374531753,	4.228971848690367,	-7.810249675906654,
	2.6561456546036064,	-7.615773105863909,	4.220715348572469,	-6.4031242374328485,
	2.8880753777935047,	-6.708203932499369,	4.162828556017342,	-5.0,
	3.208346530866036,	-5.830951894845301,	4.119285227852649,	-3.605551275463989,
	3.5335011944081947,	-5.0,	4.130544734070437,	-2.23606797749979,
	3.975207952511629,	-3.605551275463989,	4.147372505894403,	-1.4142135623730951,
	4.211419818243469,	-2.23606797749979,	4.169848550371401,	0.0,
	4.203473958210341,	-1.4142135623730951,	4.13060094127183,	1.0,
	4.169848550371401,	0.0,	4.159131658938424,	2.23606797749979,
	4.091828018949503,	1.4142135623730951,	4.085740220683982,	3.1622776601683795,
	4.0687658325435425,	2.8284271247461903,	3.9807786404500574,	4.123105625617661,
	4.026640212284741,	4.242640687119285,	3.872347658249523,	5.0990195135927845,
	3.8791156468756,	5.656854249492381,	3.780624018786023,	6.082762530298219,
	3.767807551069062,	6.4031242374328485,	3.683879264213436,	7.280109889280518,
	3.5694915521646435,	7.810249675906654,	3.588685165459639,	8.246211251235321,
	3.4877552610591547,	8.48528137423857,	3.4515647697547753,	9.486832980505138,
	3.2660575893998085,	9.899494936611665,	3.3223903634215723,	10.44030650891055,
	2.9745277124215854,	11.313708498984761,	3.1982857529168536,	11.704699910719626,
	2.7860876476703424,	12.041594578792296,	3.0636445821369387,	12.649110640673518,
	2.5599471570284242,	13.45362404707371,	2.937997188086566,	13.601470508735444,
	2.483326935490607,	14.212670403551895,	2.8459123103575985,	14.866068747318506,
	2.437459976710477,	15.0,	2.7673546514864262,	15.811388300841896,
	2.388771457872984,	15.811388300841896,	2.7089502578167783,	17.08800749063506,
	2.3442174433744105,	16.64331697709324,	2.655400189502412,	18.027756377319946,
	2.3180236759514212,	17.4928556845359,	2.5586055267031806,	19.313207915827967,
	2.3330440922413906,	18.867962264113206,	2.4851415291899848,	20.615528128088304,
	2.2923323263917728,	19.72308292331602,	2.4716467918291185,	21.540659228538015,
	2.2563148512861106,	21.095023109728988,	2.4362051007136287,	22.47220505424423,
	2.1861266161562956,	21.95449840010015,	2.4154011041779997,	23.769728648009426,
	2.1428567066364193,	23.323807579381203,	2.403601759526147,	25.079872407968907,
	2.112859761291076,	24.186773244895647,	2.4180209444320413,	26.40075756488817,
	2.1515726405782685,	25.553864678361276,	2.466082768344041,	27.730849247724095,
	2.2266611158233376,	26.92582403567252,	2.5176089738477274,	29.068883707497267,
	2.2938990814720848,	28.30194339616981,	2.556742813469593,	29.5296461204668,
	2.3469416351059107,	28.844410203711913,	2.552390024840503,	30.886890422961002,
	2.3459302127574158,	30.23243291566195,	2.545193281014618,	31.38470965295043,
	2.325389937401506,	31.064449134018133,	2.5391402565210823,	32.7566787083184,
	2.3439581577798063,	32.449961479175904,	2.5230610531993563,	34.132096331752024,
	2.3524296652985903,	33.83784863137726,	2.482449154404631,	35.510561809129406,
	2.2980190320781357,	34.66987164671943,	2.452473363433743,	36.05551275463989,
	2.247312044771168,	36.05551275463989,	2.429213574940211,	36.61966684720111,
	2.2356414764931536,	37.44329045369811,	2.4177552151642647,	37.20215047547655,
	2.2907946145396734,	38.01315561749642,	2.4234641412764093,	37.8021163428716,
	2.322879344388844,	39.408120990476064,	2.4255230225706925,	38.41874542459709,
	2.353580086296382,	40.80441152620633,	2.3965261147502934,	39.05124837953327,
	2.389884449097381,	42.20189569201838,	2.3495812863088226,	39.698866482558415,
	2.418914003869544,	43.60045871318328,	2.3190261054717025,	40.36087214122113,
	2.406705752983821,	45.0,	2.289942022128687,	41.012193308819754,
	2.372907075625313,	46.400431032480725,	2.305047739226337,	41.036569057366385,
	2.3091238130146508,	47.20169488482379,	2.2801109487704894,	41.72529209005013,
	2.2614575444053484,	48.60041152089147,	2.268986355233557,	42.44997055358225,
	2.166004078097629,	49.4064773081425,	2.249091929371714,	43.18564576337837,
	2.07133137826931,	50.80354318352215,	2.2362130142868635,	43.93176527297759,
	2.034244099348596,	52.20153254455275,	2.239497442742959,	44.68780594300866,
	2.037944146980864,	53.600373133029585,	2.2390883821150043,	44.82186966202994,
	2.056173950466212,	55.0,	2.259889494734093,	45.60701700396552,
	2.0797072221118795,	56.4003546088143,	2.274313685358269,	46.400431032480725,
	2.057294396859202,	57.8013840664737,	2.305261360756006,	46.61544808322666,
	2.0309488866255547,	59.20304046246274,	2.3202186435860788,	47.43416490252569,
	2.0543114415416595,	60.60528029800704,	2.366208555313954,	47.70744176750625,
	2.1308733700617335,	62.00806399170998,	2.4135089824285894,	48.02082881417188,
	2.231083461031849,	62.625873247404705,	2.4384232061999023,	48.373546489791295,
	2.3360350055655497,	64.03124237432849,	2.4377406361052056,	49.24428900898052,
	2.4479	65.437	2.4093410946533327,	50.11985634456667,
			2.380656700855435,	51.0,
			2.366796482963797,	51.884487084291386,
			2.3684	52.7731
	Height 1	Distance 1	Height 2	Distance 2
Crossing 5	3.1767781893326594,	-60.21627686929839,	2.6783789027198956,	-56.586217403180434,
	3.1869676584357127,	-58.82176467941097,	2.547751808237968,	-55.17245689653489,
	3.103317156338937,	-57.42821606144492,	2.5086831165870525,	-54.48853090330111,
	2.885802846183994,	-56.0357029044876,	2.4885970769590564,	-53.81449618829484,
	2.66165054903652,	-54.644304369257,	2.4659591922657027,	-52.40229002629561,
	2.5412546396530944,	-54.08326913195984,	2.4771878461408736,	-51.73973328110612,
	2.4312351805328287,	-53.53503525729669,	2.4943134921295433,	-51.088159097779204,
	2.333484164737124,	-53.0,	2.525337712320958,	-50.44799302251776,
	2.2284016886974234,	-51.62363799656123,	2.550181597020715,	-49.8196748283246,
	2.186710958801664,	-51.10772935672255,	2.547125233180161,	-49.20365840057018,
	2.1410791222638794,	-49.73932046178355,	2.533035547881858,	-48.60041152089147,
	2.1448552712986233,	-49.24428900898052,	2.533014692976291,	-48.010415536631214,
	2.122637115547927,	-47.885279575251516,	2.5316819227489296,	-47.43416490252569,
	2.1560656837147616,	-47.41307836451879,	2.510125398569383,	-46.87216658103186,
	2.1539458846947226,	-46.06517122512408,	2.492818351594863,	-46.32493928760188,
	2.166381982106363,	-45.617978911828175,	2.4835788948155555,	-44.94441010848846,
	2.118861955391367,	-44.28317965096906,	2.4722268608535343,	-44.41846462902562,
	2.0532414678072564,	-42.95346318982906,	2.4441064048825476,	-43.9089968002003,
	2.014118541408307,	-41.6293165929973,	2.421926972771474,	-42.5440947723653,
	2.04510198490394,	-40.311288741492746,	2.403919957045601,	-42.05948168962618,
	2.0832481713771855,	-39.0,	2.3849706866438565,	-41.593268686170845,
	2.118230854271302,	-38.62641583165593,	2.366738218351639,	-41.14608122288197,
	2.132791356915961,	-37.33630940518894,	2.3495507324893237,	-40.718546143004666,
	2.1899116133761463,	-36.05551275463989,	2.3375614040959354,	-40.311288741492746,
	2.240599660765422,	-34.785054261852174,	2.4123078420280333,	-39.0,
	2.289455332191577,	-33.52610922848042,	2.4056027092447456,	-38.62641583165593,
	2.337181227470338,	-33.24154027718932,	2.3929045301780945,	-38.27531841800928,
	2.418993574800348,	-32.01562118716424,	2.403085798162758,	-37.0,
	2.434889877837371,	-31.04834939252005,	2.368638660158548,	-36.68787265568828,
	2.437071657595662,	-30.083217912982647,	2.3538687045196935,	-35.4400902933387,
	2.424512584973753,	-29.120439557122072,	2.3069496635068587,	-35.17101079013795,
	2.3873630303601163,	-28.160255680657446,	2.272657797104155,	-33.95585369269929,
	2.3299363187426625,	-26.92582403567252,	2.231318743620618,	-33.734255586866,
	2.2567691344503076,	-25.96150997149434,	2.267282742288749,	-32.55764119219941,
	2.225219070851407,	-25.0,	2.3262203527176384,	-31.400636936215164,
	2.2564727065510466,	-23.769728648009426,	2.3401436877612767,	-30.265491900843113,
	2.2864287953370503,	-22.80350850198276,	2.294417011803313,	-29.154759474226502,
	2.3321540795929643,	-21.587033144922902,	2.1940200390679943,	-28.071337695236398,
	2.34814997788666,	-20.615528128088304,	2.155225284670629,	-27.018512172212592,
	2.4364015226112175,	-19.4164878389476,	2.187096543863026,	-26.0,
	2.5050484653100913,	-18.439088914585774,	2.2048092506451957,	-25.0,
	2.547971145376889,	-17.46424919657298,	2.190916036528664,	-24.020824298928627,
	2.633612831810727,	-16.278820596099706,	2.15926734833928,	-23.021728866442675,
	2.6722444362173645,	-15.297058540778355,	2.158879070649813,	-22.02271554554524,
	2.725909950571255,	-14.317821063276353,	2.1495816212449856,	-21.095023109728988,
	2.849541006262667,	-13.152946437965905,	2.1735447595680557,	-20.09975124224178,
	2.8687011083673633,	-12.165525060596439,	2.200722900018443,	-19.1049731745428,
	2.9161402227586235,	-11.180339887498949,	2.2359692553014536,	-18.110770276274835,
	3.074687596593039,	-10.198039027185569,	2.287457072366632,	-17.11724276862369,
	3.3527529901721764,	-9.219544457292887,	2.355458182526333,	-16.1245154965971,
	3.654687601832104,	-8.246211251235321,	2.4357662959605566,	-15.132745950421556,
	3.865162905028492,	-7.280109889280518,	2.526120305646841,	-14.142135623730951,
	3.9578326601659186,	-6.324555320336759,	2.625620934690739,	-13.152946437965905,
	4.0027156593427105,	-5.385164807134504,	2.738222522605265,	-12.165525060596439,
	4.097315941959311,	-4.123105625617661,	2.8785218848430882,	-11.180339887498949,
	4.151145380520793,	-3.1622776601683795,	3.0656521062933653,	-10.198039027185569,
	4.213384648047221,	-2.0,	3.2937025031064824,	-9.219544457292887,
	4.2186265833400824,	-1.0,	3.527176433580495,	-8.246211251235321,
	4.218497666314684,	0.0,	3.741774142613946,	-7.280109889280518,
	4.195129596337235,	1.4142135623730951,	3.933856818594448,	-6.324555320336759,
	4.16125903677427,	2.8284271247461903,	4.08994426817806,	-5.385164807134504,
	4.068725173227241,	3.605551275463989,	4.184684946274612,	-4.47213595499958,
	4.008231247444468,	4.47213595499958,	4.201731889878164,	-3.605551275463989,
	3.983606350848645,	5.830951894845301,	4.16125903677427,	-2.8284271247461903,
	3.9666020205020476,	7.211102550927978,	4.195129596337235,	-1.4142135623730951,
	3.997780737758095,	8.06225774829855,	4.218497666314684,	0.0,
	3.9569051203676135,	8.94427190999916,	4.215648458419988,	1.4142135623730951,
	3.809441914286032,	9.848857801796104,	4.17889413678306,	2.8284271247461903,
	3.6038379575628605,	10.770329614269007,	4.07123318279051,	4.242640687119285,
	3.427162994166933,	11.704699910719626,	3.9628231169322707,	5.0,
	3.3209219244413513,	12.649110640673518,	3.822101500778366,	5.830951894845301,
	3.2524429387705096,	13.601470508735444,	3.6584326688642643,	6.708203932499369,
	3.168715385640837,	14.560219778561036,	3.465913877177388,	7.615773105863909,
	3.043959711392983,	15.524174696260024,	3.263991476077344,	8.54400374531753,
	2.8757867139752142,	16.492422502470642,	3.0943135931079526,	9.486832980505138,
	2.700894177964503,	17.46424919657298,	2.96295163337093,	10.44030650891055,
	2.582574794261138,	18.439088914585774,	2.834345977814036,	11.40175425099138,
	2.5395697758460205,	19.4164878389476,	2.6970223541710636,	12.36931687685298,
	2.539712516711915,	20.396078054371138,	2.572929234105233,	13.341664064126334,
	2.5483063916973245,	21.37755832643195,	2.4712680817332453,	14.317821063276353,
	2.5413765714454595,	22.360679774997898,	2.386310327916016,	15.297058540778355,
	2.5059681640987854,	23.345235059857504,	2.319616061964259,	16.278820596099706,
	2.4530344305150966,	24.331050121192877,	2.2716994575953326,	17.26267650163207,
	2.4030474897584346,	25.179356624028344,	2.193485813131473,	18.439088914585774,
	2.396284566393956,	26.1725046566048,	2.1728471461371965,	19.4164878389476,
	2.377847732837621,	27.16615541441225,	2.1843898853351127,	20.396078054371138,
	2.330159162177095,	28.160255680657446,	2.2196640521591435,	21.37755832643195,
	2.2707862494537183,	29.154759474226502,	2.247981770094286,	22.561028345356956,
	2.2687148750088184,	30.265491900843113,	2.265335192215843,	23.53720459187964,
	2.2897324814187296,	31.25699921617557,	2.2439045763025898,	24.515301344262525,
	2.332597512453187,	32.2490309931942,	2.2131792127540253,	25.495097567963924,
	2.3720012066432616,	33.24154027718932,	2.205274358401012,	26.476404589747453,
	2.407880789999708,	34.23448553724738,	2.2236118943560643,	27.459060435491963,
	2.4324098222865222,	35.22782990761707,	2.2243203456015417,	28.635642126552707,
	2.430297339456761,	36.22154055254967,	2.2572231158258718,	29.614185789921695,
	2.3962566818852786,	37.33630940518894,	2.2860597160111835,	30.4138126514911,
	2.3734622893469095,	38.3275357934736,	2.286350617051669,	31.400636936215164,
	2.3370554167498807,	39.319206502675,	2.2990753669360053,	32.38826948140329,
	2.2889289208363226,	40.311288741492746,	2.3337627686723312,	33.37663853655727,
	2.298903876417202,	41.43669871020132,	2.375088758066413,	34.36568055487916,
	2.302144874017827,	42.42640687119285,	2.395371278087926,	35.35533905932738,
	2.3098553745217276,	43.41658669218482,	2.3418613553319427,	36.49657518178932,
	2.354957309961054,	44.553338819890925,	2.270208591574135,	37.48332962798263,
	2.3520282265262358,	45.5411901469428,	2.208185528945132,	38.47076812334269,
	2.3701640907401527,	46.69047011971501,	2.200350000163942,	39.45883931389772,
	2.368279545259665,	47.67598976424087,	2.238344100002964,	40.44749683231337,
	2.4069605007089154,	48.83646178829912,	2.2841867644897844,	41.43669871020132,
	2.3935731107888127,	49.8196748283246,	2.3226130349279446,	42.42640687119285,
	2.3993788555699203,	50.99019513592785,	2.3650942334133527,	43.41658669218482,
	2.3790888662936194,	52.172789842982326,	2.414198812235917,	44.40720662234904,
	2.3840681018632637,	53.36665625650534,	2.4574803625496204,	45.39823785126467,
	2.4207520095037083,	54.57105459856901,	2.4864421051941137,	46.389654018972806,
	2.445502747339345,	54.817880294662984,	2.499858667133178,	47.38143096192854,
	2.4700436730106246,	56.04462507680822,	2.4994263248309982,	48.373546489791295,
	2.477224641589215,	57.28001396647874,	2.4903037388678806,	49.36598018878993,
	2.4834283175489547,	58.52349955359813,	2.4790166772935356,	50.35871324805669,
	2.475435019768595,	59.77457653551382,	2.467962641637411,	51.35172830587107,
	2.421186941993498,	61.032778078668514,	2.4594564905941843,	52.3450093132096,
	2.373570875431847,	62.297672508690084,	2.450847317222303,	53.23532661682466,
	2.385043654724374,	63.56886030125127,	2.4687040447419206,	54.230987451824994,
	2.4414167964382143,	64.8459713474939,	2.4842627295691755,	55.226805085936306,
	2.46633	65.192	2.4972854363538737,	56.22277118748239,
			2.546326334588862,	57.14017850864661,
			2.559123232515152,	58.137767414994535,
			2.5503617866090598,	59.135437767890075,
			2.5662496304340614,	60.07495318350236,
			2.591047911887045,	61.032778078668514,
			2.6221423316427397,	62.03224967708329,
			2.677894357778359,	63.00793600809346,
			2.73222	64.0078

## Sheet: Figure 5e
	filename	molecule_number	crossing_branch_count	max_crossing_branch_count
Code data	/Users/Maxgamill/Desktop/Uni/PhD/topo_old/TopoStats/knots_and_cats/cat_nicked/20230815_p4cat_nicked_mgni_6ng.0_00025	0	[3]	3
	/Users/Maxgamill/Desktop/Uni/PhD/topo_old/TopoStats/knots_and_cats/cat_nicked/20230815_p4cat_nicked_mgni_6ng.0_00025	1	[1, 2]	2
	/Users/Maxgamill/Desktop/Uni/PhD/topo_old/TopoStats/knots_and_cats/cat_nicked/20230815_p4cat_nicked_mgni_6ng.0_00025	2	[2, 3]	3
	/Users/Maxgamill/Desktop/Uni/PhD/topo_old/TopoStats/knots_and_cats/cat_nicked/20230601_Nicked1D_6ng_MgNi_EPH.0_00041	0	[2, 3]	3
	/Users/Maxgamill/Desktop/Uni/PhD/topo_old/TopoStats/knots_and_cats/cat_nicked/20230601_Nicked1D_6ng_MgNi_EPH.0_00041	1	[3, 3]	3
	/Users/Maxgamill/Desktop/Uni/PhD/topo_old/TopoStats/knots_and_cats/cat_nicked/20230815_p4cat_nicked_mgni_6ng.0_00031	0	[2, 2]	2
	/Users/Maxgamill/Desktop/Uni/PhD/topo_old/TopoStats/knots_and_cats/cat_nicked/20230815_p4cat_nicked_mgni_6ng.0_00031	1	[3, 2, 2]	3
	/Users/Maxgamill/Desktop/Uni/PhD/topo_old/TopoStats/knots_and_cats/cat_nicked/20230815_p4cat_nicked_mgni_6ng.0_00031	2	[4, 2]	4
	/Users/Maxgamill/Desktop/Uni/PhD/topo_old/TopoStats/knots_and_cats/cat_nicked/20230815_p4cat_nicked_mgni_6ng.0_00031	3	[2, 2, 2]	2
	/Users/Maxgamill/Desktop/Uni/PhD/topo_old/TopoStats/knots_and_cats/cat_nicked/20230815_p4cat_nicked_mgni_6ng.0_00031	4	[2]	2
	/Users/Maxgamill/Desktop/Uni/PhD/topo_old/TopoStats/knots_and_cats/cat_nicked/20230531_nicked_catenane_MgNi_6ng_eph.0_00061	1	[2, 3]	3
	/Users/Maxgamill/Desktop/Uni/PhD/topo_old/TopoStats/knots_and_cats/cat_nicked/20230531_nicked_catenane_MgNi_6ng_eph.0_00090	0	[2, 3]	3
	/Users/Maxgamill/Desktop/Uni/PhD/topo_old/TopoStats/knots_and_cats/cat_nicked/20230531_nicked_catenane_MgNi_6ng_eph.0_00090	1	[2, 3]	3
	/Users/Maxgamill/Desktop/Uni/PhD/topo_old/TopoStats/knots_and_cats/cat_nicked/20230815_p4cat_nicked_mgni_6ng.0_00028	0	[2, 3]	3
	/Users/Maxgamill/Desktop/Uni/PhD/topo_old/TopoStats/knots_and_cats/cat_nicked/20230815_p4cat_nicked_mgni_6ng.0_00028	1	[3, 2]	3
	/Users/Maxgamill/Desktop/Uni/PhD/topo_old/TopoStats/knots_and_cats/cat_nicked/20230815_p4cat_nicked_mgni_6ng.0_00028	2	[2, 3]	3
	/Users/Maxgamill/Desktop/Uni/PhD/topo_old/TopoStats/knots_and_cats/cat_nicked/20230815_p4cat_nicked_mgni_6ng.0_00028	3	[2, 2]	2
	/Users/Maxgamill/Desktop/Uni/PhD/topo_old/TopoStats/knots_and_cats/cat_nicked/20230815_p4cat_nicked_mgni_6ng.0_00028	4	[2, 4]	4
	/Users/Maxgamill/Desktop/Uni/PhD/topo_old/TopoStats/knots_and_cats/cat_nicked/20220622_4-catenanes_nicked_10ng_immobilisedmgcl2_imagednicl2_.0_00010	0	[2, 2, 2]	2
	/Users/Maxgamill/Desktop/Uni/PhD/topo_old/TopoStats/knots_and_cats/cat_nicked/20220622_4-catenanes_nicked_10ng_immobilisedmgcl2_imagednicl2_.0_00010	1	[3]	3
	/Users/Maxgamill/Desktop/Uni/PhD/topo_old/TopoStats/knots_and_cats/cat_nicked/20230815_p4cat_nicked_mgni_6ng.0_00046	0	[2]	2
	/Users/Maxgamill/Desktop/Uni/PhD/topo_old/TopoStats/knots_and_cats/cat_nicked/20230815_p4cat_nicked_mgni_6ng.0_00046	1	[2, 3]	3
	/Users/Maxgamill/Desktop/Uni/PhD/topo_old/TopoStats/knots_and_cats/cat_nicked/20230815_p4cat_nicked_mgni_6ng.0_00046	2	[1, 2, 1, 2]	2
	/Users/Maxgamill/Desktop/Uni/PhD/topo_old/TopoStats/knots_and_cats/cat_nicked/20230815_p4cat_nicked_mgni_6ng.0_00046	3	[3]	3
	/Users/Maxgamill/Desktop/Uni/PhD/topo_old/TopoStats/knots_and_cats/cat_nicked/20220518_10ngng_nicked_1D_catenane_12ng_imagedinnickel0_00003.0_00058	0	[2, 2]	2
	/Users/Maxgamill/Desktop/Uni/PhD/topo_old/TopoStats/knots_and_cats/cat_nicked/20230815_p4cat_nicked_mgni_6ng.0_00009	0	[3]	3
	/Users/Maxgamill/Desktop/Uni/PhD/topo_old/TopoStats/knots_and_cats/cat_nicked/20230531_nicked_catenane_MgNi_6ng_eph.0_00067	0	[2, 3]	3
	/Users/Maxgamill/Desktop/Uni/PhD/topo_old/TopoStats/knots_and_cats/cat_nicked/20230531_nicked_catenane_MgNi_6ng_eph.0_00067	1	[2, 2, 1, 2]	2
	/Users/Maxgamill/Desktop/Uni/PhD/topo_old/TopoStats/knots_and_cats/cat_nicked/20230531_nicked_catenane_MgNi_6ng_eph.0_00067	2	[3]	3
	/Users/Maxgamill/Desktop/Uni/PhD/topo_old/TopoStats/knots_and_cats/cat_nicked/20230601_Nicked1D_6ng_MgNi_EPH.0_00066	0	[2, 3]	3
	/Users/Maxgamill/Desktop/Uni/PhD/topo_old/TopoStats/knots_and_cats/cat_nicked/20230601_Nicked1D_6ng_MgNi_EPH.0_00066	1	[2, 2, 1]	2
	/Users/Maxgamill/Desktop/Uni/PhD/topo_old/TopoStats/knots_and_cats/cat_nicked/20230601_Nicked1D_6ng_MgNi_EPH.0_00066	2	[3, 3, 2]	3
	/Users/Maxgamill/Desktop/Uni/PhD/topo_old/TopoStats/knots_and_cats/cat_nicked/20230531_nicked_catenane_MgNi_6ng_eph.0_00073	0	[2, 3, 2]	3
	/Users/Maxgamill/Desktop/Uni/PhD/topo_old/TopoStats/knots_and_cats/cat_nicked/20230531_nicked_catenane_MgNi_6ng_eph.0_00073	1	[2, 3, 2]	3
	/Users/Maxgamill/Desktop/Uni/PhD/topo_old/TopoStats/knots_and_cats/cat_nicked/20230601_Nicked1D_6ng_MgNi_EPH.0_00008	0	[2, 3]	3
	/Users/Maxgamill/Desktop/Uni/PhD/topo_old/TopoStats/knots_and_cats/cat_nicked/20230601_Nicked1D_6ng_MgNi_EPH.0_00008	1	[3, 2]	3
	/Users/Maxgamill/Desktop/Uni/PhD/topo_old/TopoStats/knots_and_cats/cat_nicked/20230815_p4cat_nicked_mgni_6ng.0_00037	0	[2, 2, 2, 2]	2
	/Users/Maxgamill/Desktop/Uni/PhD/topo_old/TopoStats/knots_and_cats/cat_nicked/20230531_nicked_catenane_MgNi_6ng_eph.0_00025	0	[3, 2]	3
	/Users/Maxgamill/Desktop/Uni/PhD/topo_old/TopoStats/knots_and_cats/cat_nicked/20220622_4-catenanes_nicked_10ng_immobilisedmgcl2_imagednicl2_.0_00016	0	[3]	3
	/Users/Maxgamill/Desktop/Uni/PhD/topo_old/TopoStats/knots_and_cats/cat_nicked/20220622_4-catenanes_nicked_10ng_immobilisedmgcl2_imagednicl2_.0_00016	1	[2, 2]	2
	/Users/Maxgamill/Desktop/Uni/PhD/topo_old/TopoStats/knots_and_cats/cat_nicked/20220622_4-catenanes_nicked_10ng_immobilisedmgcl2_imagednicl2_.0_00016	2	[2, 2, 2]	2
	/Users/Maxgamill/Desktop/Uni/PhD/topo_old/TopoStats/knots_and_cats/cat_nicked/20230531_nicked_catenane_MgNi_6ng_eph.0_00041	0	[3, 2]	3
	/Users/Maxgamill/Desktop/Uni/PhD/topo_old/TopoStats/knots_and_cats/cat_nicked/20230531_nicked_catenane_MgNi_6ng_eph.0_00041	1	[2, 2]	2
	/Users/Maxgamill/Desktop/Uni/PhD/topo_old/TopoStats/knots_and_cats/cat_nicked/20230601_Nicked1D_6ng_MgNi_EPH.0_00054	0	[3]	3
	/Users/Maxgamill/Desktop/Uni/PhD/topo_old/TopoStats/knots_and_cats/cat_nicked/20230601_Nicked1D_6ng_MgNi_EPH.0_00054	1	[2, 2, 2]	2
	/Users/Maxgamill/Desktop/Uni/PhD/topo_old/TopoStats/knots_and_cats/cat_nicked/20230815_p4cat_nicked_mgni_6ng.0_00024	0	[2, 3, 3]	3
	/Users/Maxgamill/Desktop/Uni/PhD/topo_old/TopoStats/knots_and_cats/cat_nicked/20230815_p4cat_nicked_mgni_6ng.0_00024	1	[2, 2]	2
	/Users/Maxgamill/Desktop/Uni/PhD/topo_old/TopoStats/knots_and_cats/cat_nicked/20230815_p4cat_nicked_mgni_6ng.0_00024	2	[3, 2]	3
	/Users/Maxgamill/Desktop/Uni/PhD/topo_old/TopoStats/knots_and_cats/cat_nicked/20230815_p4cat_nicked_mgni_6ng.0_00024	3	[2, 1]	2
	/Users/Maxgamill/Desktop/Uni/PhD/topo_old/TopoStats/knots_and_cats/cat_nicked/20230815_p4cat_nicked_mgni_6ng.0_00024	4	[2, 3]	3
	/Users/Maxgamill/Desktop/Uni/PhD/topo_old/TopoStats/knots_and_cats/cat_nicked/20230815_p4cat_nicked_mgni_6ng.0_00005	0	[3]	3
	/Users/Maxgamill/Desktop/Uni/PhD/topo_old/TopoStats/knots_and_cats/cat_nicked/20230815_p4cat_nicked_mgni_6ng.0_00005	1	[3]	3
	/Users/Maxgamill/Desktop/Uni/PhD/topo_old/TopoStats/knots_and_cats/cat_nicked/20230815_p4cat_nicked_mgni_6ng.0_00005	2	[2, 3]	3
	/Users/Maxgamill/Desktop/Uni/PhD/topo_old/TopoStats/knots_and_cats/cat_nicked/20230815_p4cat_nicked_mgni_6ng.0_00011	0	[2, 2, 2]	2
	/Users/Maxgamill/Desktop/Uni/PhD/topo_old/TopoStats/knots_and_cats/cat_nicked/20230601_Nicked1D_6ng_MgNi_EPH.0_00084	0	[2]	2
	/Users/Maxgamill/Desktop/Uni/PhD/topo_old/TopoStats/knots_and_cats/cat_nicked/20230601_Nicked1D_6ng_MgNi_EPH.0_00084	1	[2, 3]	3
	/Users/Maxgamill/Desktop/Uni/PhD/topo_old/TopoStats/knots_and_cats/cat_nicked/20230815_p4cat_nicked_mgni_6ng.0_00047	0	[3]	3
	/Users/Maxgamill/Desktop/Uni/PhD/topo_old/TopoStats/knots_and_cats/cat_nicked/20230815_p4cat_nicked_mgni_6ng.0_00047	1	[2, 3, 2]	3
	/Users/Maxgamill/Desktop/Uni/PhD/topo_old/TopoStats/knots_and_cats/cat_nicked/20230815_p4cat_nicked_mgni_6ng.0_00047	2	[3]	3
	/Users/Maxgamill/Desktop/Uni/PhD/topo_old/TopoStats/knots_and_cats/cat_nicked/20230815_p4cat_nicked_mgni_6ng.0_00047	3	[3, 2]	3
	/Users/Maxgamill/Desktop/Uni/PhD/topo_old/TopoStats/knots_and_cats/cat_nicked/20220622_4-catenanes_nicked_10ng_immobilisedmgcl2_imagednicl2_.0_00011	0	[3]	3
	/Users/Maxgamill/Desktop/Uni/PhD/topo_old/TopoStats/knots_and_cats/cat_nicked/20220622_4-catenanes_nicked_10ng_immobilisedmgcl2_imagednicl2_.0_00011	1	[2, 2, 2]	2
	/Users/Maxgamill/Desktop/Uni/PhD/topo_old/TopoStats/knots_and_cats/cat_nicked/20220622_4-catenanes_nicked_10ng_immobilisedmgcl2_imagednicl2_.0_00011	2	[3, 2]	3
	/Users/Maxgamill/Desktop/Uni/PhD/topo_old/TopoStats/knots_and_cats/cat_nicked/20220622_4-catenanes_nicked_10ng_immobilisedmgcl2_imagednicl2_.0_00011	3	[2, 3]	3
	/Users/Maxgamill/Desktop/Uni/PhD/topo_old/TopoStats/knots_and_cats/cat_nicked/20220622_4-catenanes_nicked_10ng_immobilisedmgcl2_imagednicl2_.0_00011	4	[2, 2, 2]	2
	/Users/Maxgamill/Desktop/Uni/PhD/topo_old/TopoStats/knots_and_cats/cat_nicked/20230601_Nicked1D_6ng_MgNi_EPH.0_00037	0	[3, 2]	3
	/Users/Maxgamill/Desktop/Uni/PhD/topo_old/TopoStats/knots_and_cats/cat_nicked/20230601_Nicked1D_6ng_MgNi_EPH.0_00037	1	[3]	3
	/Users/Maxgamill/Desktop/Uni/PhD/topo_old/TopoStats/knots_and_cats/cat_nicked/20230601_Nicked1D_6ng_MgNi_EPH.0_00037	2	[2, 3]	3
	/Users/Maxgamill/Desktop/Uni/PhD/topo_old/TopoStats/knots_and_cats/cat_nicked/20220622_4-catenanes_nicked_10ng_immobilisedmgcl2_imagednicl2_.0_00005	0	[3, 2]	3
	/Users/Maxgamill/Desktop/Uni/PhD/topo_old/TopoStats/knots_and_cats/cat_nicked/20220622_4-catenanes_nicked_10ng_immobilisedmgcl2_imagednicl2_.0_00005	1	[2]	2
	/Users/Maxgamill/Desktop/Uni/PhD/topo_old/TopoStats/knots_and_cats/cat_nicked/20230815_p4cat_nicked_mgni_6ng.0_00053	0	[2, 2, 2]	2
	/Users/Maxgamill/Desktop/Uni/PhD/topo_old/TopoStats/knots_and_cats/cat_nicked/20230601_Nicked1D_6ng_MgNi_EPH.0_00059	0	[2, 2]	2
	/Users/Maxgamill/Desktop/Uni/PhD/topo_old/TopoStats/knots_and_cats/cat_nicked/20230601_Nicked1D_6ng_MgNi_EPH.0_00059	1	[3]	3
	/Users/Maxgamill/Desktop/Uni/PhD/topo_old/TopoStats/knots_and_cats/cat_nicked/20220622_4-catenanes_nicked_10ng_immobilisedmgcl2_imagednicl2_.0_00024	0	[3, 2]	3
	/Users/Maxgamill/Desktop/Uni/PhD/topo_old/TopoStats/knots_and_cats/cat_nicked/20220622_4-catenanes_nicked_10ng_immobilisedmgcl2_imagednicl2_.0_00024	1	[2, 3]	3
	/Users/Maxgamill/Desktop/Uni/PhD/topo_old/TopoStats/knots_and_cats/cat_nicked/20220622_4-catenanes_nicked_10ng_immobilisedmgcl2_imagednicl2_.0_00024	2	[2, 2, 2, 2]	2
	/Users/Maxgamill/Desktop/Uni/PhD/topo_old/TopoStats/knots_and_cats/cat_nicked/20220622_4-catenanes_nicked_10ng_immobilisedmgcl2_imagednicl2_.0_00024	3	[2, 3]	3
	/Users/Maxgamill/Desktop/Uni/PhD/topo_old/TopoStats/knots_and_cats/cat_nicked/20220622_4-catenanes_nicked_10ng_immobilisedmgcl2_imagednicl2_.0_00024	4	[3, 2]	3
	/Users/Maxgamill/Desktop/Uni/PhD/topo_old/TopoStats/knots_and_cats/cat_nicked/20230815_p4cat_nicked_mgni_6ng.0_00008	0	[2, 2, 2]	2
	/Users/Maxgamill/Desktop/Uni/PhD/topo_old/TopoStats/knots_and_cats/cat_nicked/20230601_Nicked1D_6ng_MgNi_EPH.0_00073	0	[3, 3, 2]	3
	/Users/Maxgamill/Desktop/Uni/PhD/topo_old/TopoStats/knots_and_cats/cat_nicked/20230601_Nicked1D_6ng_MgNi_EPH.0_00073	1	[6, 2]	6
	/Users/Maxgamill/Desktop/Uni/PhD/topo_old/TopoStats/knots_and_cats/cat_nicked/20230601_Nicked1D_6ng_MgNi_EPH.0_00073	2	[2, 3]	3
	/Users/Maxgamill/Desktop/Uni/PhD/topo_old/TopoStats/knots_and_cats/cat_nicked/20230601_Nicked1D_6ng_MgNi_EPH.0_00073	3	[2, 2]	2
	/Users/Maxgamill/Desktop/Uni/PhD/topo_old/TopoStats/knots_and_cats/cat_nicked/20230601_Nicked1D_6ng_MgNi_eph.0_00009	0	[2, 2, 2, 2]	2
	/Users/Maxgamill/Desktop/Uni/PhD/topo_old/TopoStats/knots_and_cats/cat_nicked/20230815_p4cat_nicked_mgni_6ng.0_00017	0	[2, 1]	2
	/Users/Maxgamill/Desktop/Uni/PhD/topo_old/TopoStats/knots_and_cats/cat_nicked/20230815_p4cat_nicked_mgni_6ng.0_00017	1	[2, 3]	3
	/Users/Maxgamill/Desktop/Uni/PhD/topo_old/TopoStats/knots_and_cats/cat_nicked/20230815_p4cat_nicked_mgni_6ng.0_00017	2	[3, 3]	3
	/Users/Maxgamill/Desktop/Uni/PhD/topo_old/TopoStats/knots_and_cats/cat_nicked/20230815_p4cat_nicked_mgni_6ng.0_00017	3	[3, 2]	3
	/Users/Maxgamill/Desktop/Uni/PhD/topo_old/TopoStats/knots_and_cats/cat_nicked/20230815_p4cat_nicked_mgni_6ng.0_00022	0	[2, 2]	2
	/Users/Maxgamill/Desktop/Uni/PhD/topo_old/TopoStats/knots_and_cats/cat_nicked/20230601_Nicked1D_6ng_MgNi_EPH.0_00004	0	[3]	3
	/Users/Maxgamill/Desktop/Uni/PhD/topo_old/TopoStats/knots_and_cats/cat_nicked/20230601_Nicked1D_6ng_MgNi_EPH.0_00031	0	[3, 3]	3
	/Users/Maxgamill/Desktop/Uni/PhD/topo_old/TopoStats/knots_and_cats/cat_nicked/20230601_Nicked1D_6ng_MgNi_EPH.0_00031	1	[3]	3
	/Users/Maxgamill/Desktop/Uni/PhD/topo_old/TopoStats/knots_and_cats/cat_nicked/20230815_p4cat_nicked_mgni_6ng.0_00041	0	[3]	3
	/Users/Maxgamill/Desktop/Uni/PhD/topo_old/TopoStats/knots_and_cats/cat_nicked/20230815_p4cat_nicked_mgni_6ng.0_00041	1	[1, 3]	3
	/Users/Maxgamill/Desktop/Uni/PhD/topo_old/TopoStats/knots_and_cats/cat_nicked/20230815_p4cat_nicked_mgni_6ng.0_00041	2	[2, 2]	2
	/Users/Maxgamill/Desktop/Uni/PhD/topo_old/TopoStats/knots_and_cats/cat_nicked/20230531_nicked_catenane_MgNi_6ng_eph.0_00083	0	[3, 3]	3
	/Users/Maxgamill/Desktop/Uni/PhD/topo_old/TopoStats/knots_and_cats/cat_nicked/20230531_nicked_catenane_MgNi_6ng_eph.0_00083	1	[2, 3, 3]	3
	/Users/Maxgamill/Desktop/Uni/PhD/topo_old/TopoStats/knots_and_cats/cat_nicked/20230531_nicked_catenane_MgNi_6ng_eph.0_00083	2	[3, 2]	3
	/Users/Maxgamill/Desktop/Uni/PhD/topo_old/TopoStats/knots_and_cats/cat_nicked/20230531_nicked_catenane_MgNi_6ng_eph.0_00097	1	[2, 3]	3
	/Users/Maxgamill/Desktop/Uni/PhD/topo_old/TopoStats/knots_and_cats/cat_nicked/20230531_nicked_catenane_MgNi_6ng_eph.0_00024	0	[2, 3]	3
	/Users/Maxgamill/Desktop/Uni/PhD/topo_old/TopoStats/knots_and_cats/cat_nicked/20220622_4-catenanes_nicked_10ng_immobilisedmgcl2_imagednicl2_.0_00003	0	[2, 3]	3
	/Users/Maxgamill/Desktop/Uni/PhD/topo_old/TopoStats/knots_and_cats/cat_nicked/20220622_4-catenanes_nicked_10ng_immobilisedmgcl2_imagednicl2_.0_00003	1	[2, 3]	3
	/Users/Maxgamill/Desktop/Uni/PhD/topo_old/TopoStats/knots_and_cats/cat_nicked/20220622_4-catenanes_nicked_10ng_immobilisedmgcl2_imagednicl2_.0_00003	2	[3, 3]	3
	/Users/Maxgamill/Desktop/Uni/PhD/topo_old/TopoStats/knots_and_cats/cat_nicked/20220622_4-catenanes_nicked_10ng_immobilisedmgcl2_imagednicl2_.0_00003	3	[3]	3
	/Users/Maxgamill/Desktop/Uni/PhD/topo_old/TopoStats/knots_and_cats/cat_nicked/20220622_4-catenanes_nicked_10ng_immobilisedmgcl2_imagednicl2_.0_00003	4	[2, 2, 3]	3
	/Users/Maxgamill/Desktop/Uni/PhD/topo_old/TopoStats/knots_and_cats/cat_nicked/20220622_4-catenanes_nicked_10ng_immobilisedmgcl2_imagednicl2_.0_00003	5	[2, 2, 2]	2
	/Users/Maxgamill/Desktop/Uni/PhD/topo_old/TopoStats/knots_and_cats/cat_nicked/20230601_Nicked1D_6ng_MgNi_EPH.0_00062	0	[3, 2]	3
	/Users/Maxgamill/Desktop/Uni/PhD/topo_old/TopoStats/knots_and_cats/cat_nicked/20230601_Nicked1D_6ng_MgNi_EPH.0_00062	1	[3, 2]	3
	/Users/Maxgamill/Desktop/Uni/PhD/topo_old/TopoStats/knots_and_cats/cat_nicked/20230815_p4cat_nicked_mgni_6ng.0_00012	0	[3, 1]	3
	/Users/Maxgamill/Desktop/Uni/PhD/topo_old/TopoStats/knots_and_cats/cat_nicked/20230815_p4cat_nicked_mgni_6ng.0_00012	1	[2, 2]	2
	/Users/Maxgamill/Desktop/Uni/PhD/topo_old/TopoStats/knots_and_cats/cat_nicked/20230815_p4cat_nicked_mgni_6ng.0_00012	2	[2]	2
	/Users/Maxgamill/Desktop/Uni/PhD/topo_old/TopoStats/knots_and_cats/cat_nicked/20220518_10ngng_nicked_1D_catenane_12ng_imagedinnickel0_00003.0_00039	0	[2, 2, 2, 2]	2
	/Users/Maxgamill/Desktop/Uni/PhD/topo_old/TopoStats/knots_and_cats/cat_nicked/20230601_Nicked1D_6ng_MgNi_EPH.0_00018	0	[1, 4]	4
	/Users/Maxgamill/Desktop/Uni/PhD/topo_old/TopoStats/knots_and_cats/cat_nicked/20230601_Nicked1D_6ng_MgNi_EPH.0_00018	1	[3]	3
	/Users/Maxgamill/Desktop/Uni/PhD/topo_old/TopoStats/knots_and_cats/cat_nicked/20230815_p4cat_nicked_mgni_6ng.0_00006	0	[2, 2, 2]	2
	/Users/Maxgamill/Desktop/Uni/PhD/topo_old/TopoStats/knots_and_cats/cat_nicked/20230815_p4cat_nicked_mgni_6ng.0_00027	0	[2]	2
	/Users/Maxgamill/Desktop/Uni/PhD/topo_old/TopoStats/knots_and_cats/cat_nicked/20230815_p4cat_nicked_mgni_6ng.0_00027	1	[1, 2, 2]	2
	/Users/Maxgamill/Desktop/Uni/PhD/topo_old/TopoStats/knots_and_cats/cat_nicked/20230815_p4cat_nicked_mgni_6ng.0_00027	2	[2, 2, 2]	2
	/Users/Maxgamill/Desktop/Uni/PhD/topo_old/TopoStats/knots_and_cats/cat_nicked/20230815_p4cat_nicked_mgni_6ng.0_00027	3	[2, 3]	3
	/Users/Maxgamill/Desktop/Uni/PhD/topo_old/TopoStats/knots_and_cats/cat_nicked/20230815_p4cat_nicked_mgni_6ng.0_00049	0	[3, 2]	3
	/Users/Maxgamill/Desktop/Uni/PhD/topo_old/TopoStats/knots_and_cats/cat_nicked/20230815_p4cat_nicked_mgni_6ng.0_00049	1	[2, 2, 2]	2
	/Users/Maxgamill/Desktop/Uni/PhD/topo_old/TopoStats/knots_and_cats/cat_nicked/20230815_p4cat_nicked_mgni_6ng.0_00049	2	[2, 3]	3
	/Users/Maxgamill/Desktop/Uni/PhD/topo_old/TopoStats/knots_and_cats/cat_nicked/20230601_Nicked1D_6ng_MgNi_EPH.0_00015	0	[3]	3
	/Users/Maxgamill/Desktop/Uni/PhD/topo_old/TopoStats/knots_and_cats/cat_nicked/20230601_Nicked1D_6ng_MgNi_EPH.0_00015	1	[3, 2]	3
	/Users/Maxgamill/Desktop/Uni/PhD/topo_old/TopoStats/knots_and_cats/cat_nicked/20220518_10ngng_nicked_1D_catenane_12ng_imagedinnickel0_00003.0_00034	0	[2, 3]	3
	/Users/Maxgamill/Desktop/Uni/PhD/topo_old/TopoStats/knots_and_cats/cat_nicked/20220622_4-catenanes_nicked_10ng_immobilisedmgcl2_imagednicl2_.0_00027	0	[2, 1]	2
	/Users/Maxgamill/Desktop/Uni/PhD/topo_old/TopoStats/knots_and_cats/cat_nicked/20230601_Nicked1D_6ng_MgNi_EPH.0_00001	0	[3, 2]	3
	/Users/Maxgamill/Desktop/Uni/PhD/topo_old/TopoStats/knots_and_cats/cat_nicked/20230601_Nicked1D_6ng_MgNi_EPH.0_00001	1	[3, 2]	3
	/Users/Maxgamill/Desktop/Uni/PhD/topo_old/TopoStats/knots_and_cats/cat_nicked/20230815_p4cat_nicked_mgni_6ng.0_00050	0	[2]	2
	/Users/Maxgamill/Desktop/Uni/PhD/topo_old/TopoStats/knots_and_cats/cat_nicked/20230815_p4cat_nicked_mgni_6ng.0_00050	1	[2]	2
	/Users/Maxgamill/Desktop/Uni/PhD/topo_old/TopoStats/knots_and_cats/cat_nicked/20230815_p4cat_nicked_mgni_6ng.0_00050	2	[3, 2]	3
	/Users/Maxgamill/Desktop/Uni/PhD/topo_old/TopoStats/knots_and_cats/cat_nicked/20230815_p4cat_nicked_mgni_6ng.0_00050	3	[3]	3
	/Users/Maxgamill/Desktop/Uni/PhD/topo_old/TopoStats/knots_and_cats/cat_nicked/20230531_nicked_catenane_MgNi_6ng_eph.0_00021	0	[3, 2]	3
	/Users/Maxgamill/Desktop/Uni/PhD/topo_old/TopoStats/knots_and_cats/cat_nicked/20230601_Nicked1D_6ng_MgNi_EPH.0_00020	0	[3]	3
	/Users/Maxgamill/Desktop/Uni/PhD/topo_old/TopoStats/knots_and_cats/cat_nicked/20230601_Nicked1D_6ng_MgNi_EPH.0_00087	0	[2, 3]	3
	/Users/Maxgamill/Desktop/Uni/PhD/topo_old/TopoStats/knots_and_cats/cat_nicked/20230601_Nicked1D_6ng_MgNi_EPH.0_00087	1	[2, 2, 2]	2
	/Users/Maxgamill/Desktop/Uni/PhD/topo_old/TopoStats/knots_and_cats/cat_nicked/20230601_Nicked1D_6ng_MgNi_EPH.0_00087	2	[3]	3
	/Users/Maxgamill/Desktop/Uni/PhD/topo_old/TopoStats/knots_and_cats/cat_nicked/20230601_Nicked1D_6ng_MgNi_EPH.0_00087	3	[2, 2, 2]	2
	/Users/Maxgamill/Desktop/Uni/PhD/topo_old/TopoStats/knots_and_cats/cat_nicked/20230601_Nicked1D_6ng_MgNi_EPH.0_00034	0	[2, 3]	3
	/Users/Maxgamill/Desktop/Uni/PhD/topo_old/TopoStats/knots_and_cats/cat_nicked/20230815_p4cat_nicked_mgni_6ng.0_00021	0	[2, 2]	2
	/Users/Maxgamill/Desktop/Uni/PhD/topo_old/TopoStats/knots_and_cats/cat_nicked/20230815_p4cat_nicked_mgni_6ng.0_00021	1	[2]	2
	/Users/Maxgamill/Desktop/Uni/PhD/topo_old/TopoStats/knots_and_cats/cat_nicked/20230815_p4cat_nicked_mgni_6ng.0_00021	2	[3]	3
	/Users/Maxgamill/Desktop/Uni/PhD/topo_old/TopoStats/knots_and_cats/cat_nicked/20230815_p4cat_nicked_mgni_6ng.0_00021	3	[2]	2
	/Users/Maxgamill/Desktop/Uni/PhD/topo_old/TopoStats/knots_and_cats/cat_nicked/20230815_p4cat_nicked_mgni_6ng.0_00035	0	[3]	3
	/Users/Maxgamill/Desktop/Uni/PhD/topo_old/TopoStats/knots_and_cats/cat_nicked/20230815_p4cat_nicked_mgni_6ng.0_00035	1	[2, 3]	3
	/Users/Maxgamill/Desktop/Uni/PhD/topo_old/TopoStats/knots_and_cats/cat_nicked/20230815_p4cat_nicked_mgni_6ng.0_00035	2	[3]	3
	/Users/Maxgamill/Desktop/Uni/PhD/topo_old/TopoStats/knots_and_cats/cat_nicked/20230815_p4cat_nicked_mgni_6ng.0_00035	3	[2, 2, 2, 2]	2
	/Users/Maxgamill/Desktop/Uni/PhD/topo_old/TopoStats/knots_and_cats/cat_nicked/20230601_Nicked1D_6ng_MgNi_EPH.0_00045	0	[2]	2
	/Users/Maxgamill/Desktop/Uni/PhD/topo_old/TopoStats/knots_and_cats/cat_nicked/20230601_Nicked1D_6ng_MgNi_EPH.0_00045	1	[3, 2]	3
	/Users/Maxgamill/Desktop/Uni/PhD/topo_old/TopoStats/knots_and_cats/cat_nicked/20230601_Nicked1D_6ng_MgNi_EPH.0_00045	2	[3]	3
	/Users/Maxgamill/Desktop/Uni/PhD/topo_old/TopoStats/knots_and_cats/cat_nicked/20230601_Nicked1D_6ng_MgNi_EPH.0_00045	3	[2, 2, 2]	2
	/Users/Maxgamill/Desktop/Uni/PhD/topo_old/TopoStats/knots_and_cats/cat_nicked/20220509_1D_5ng_inNicl23mM_immobilisedinMgCl2_buffercheck0_00000.0_00024	0	[2, 3]	3
	/Users/Maxgamill/Desktop/Uni/PhD/topo_old/TopoStats/knots_and_cats/cat_nicked/20220509_1D_5ng_inNicl23mM_immobilisedinMgCl2_buffercheck0_00000.0_00024	1	[3]	3
	/Users/Maxgamill/Desktop/Uni/PhD/topo_old/TopoStats/knots_and_cats/cat_nicked/20220509_1D_5ng_inNicl23mM_immobilisedinMgCl2_buffercheck0_00000.0_00024	2	[2, 1, 2]	2
	/Users/Maxgamill/Desktop/Uni/PhD/topo_old/TopoStats/knots_and_cats/cat_nicked/20220509_1D_5ng_inNicl23mM_immobilisedinMgCl2_buffercheck0_00000.0_00024	3	[2, 3]	3
	/Users/Maxgamill/Desktop/Uni/PhD/topo_old/TopoStats/knots_and_cats/cat_nicked/20220509_1D_5ng_inNicl23mM_immobilisedinMgCl2_buffercheck0_00000.0_00024	4	[2, 3]	3
	/Users/Maxgamill/Desktop/Uni/PhD/topo_old/TopoStats/knots_and_cats/cat_nicked/20230531_nicked_catenane_MgNi_6ng_eph.0_00065	0	[1, 1, 2]	2
	/Users/Maxgamill/Desktop/Uni/PhD/topo_old/TopoStats/knots_and_cats/cat_nicked/20230531_nicked_catenane_MgNi_6ng_eph.0_00065	1	[2, 2, 2]	2
	/Users/Maxgamill/Desktop/Uni/PhD/topo_old/TopoStats/knots_and_cats/cat_nicked/20230531_nicked_catenane_MgNi_6ng_eph.0_00065	2	[2, 2, 2]	2
	/Users/Maxgamill/Desktop/Uni/PhD/topo_old/TopoStats/knots_and_cats/cat_nicked/20230531_nicked_catenane_MgNi_6ng_eph.0_00065	3	[2, 2, 2]	2
	/Users/Maxgamill/Desktop/Uni/PhD/topo_old/TopoStats/knots_and_cats/cat_nicked/20220518_10ngng_nicked_1D_catenane_12ng_imagedinnickel0_00003.0_00045	0	[2, 3]	3
	/Users/Maxgamill/Desktop/Uni/PhD/topo_old/TopoStats/knots_and_cats/cat_nicked/20220518_10ngng_nicked_1D_catenane_12ng_imagedinnickel0_00003.0_00051	0	[3, 2, 2]	3
	/Users/Maxgamill/Desktop/Uni/PhD/topo_old/TopoStats/knots_and_cats/cat_nicked/20230601_Nicked1D_6ng_MgNi_EPH.0_00070	0	[2, 3]	3
	/Users/Maxgamill/Desktop/Uni/PhD/topo_old/TopoStats/knots_and_cats/cat_nicked/20230601_Nicked1D_6ng_MgNi_EPH.0_00070	1	[2, 2]	2
	/Users/Maxgamill/Desktop/Uni/PhD/topo_old/TopoStats/knots_and_cats/cat_nicked/20230601_Nicked1D_6ng_MgNi_EPH.0_00070	2	[3]	3
	/Users/Maxgamill/Desktop/Uni/PhD/topo_old/TopoStats/knots_and_cats/cat_nicked/20230531_nicked_catenane_MgNi_6ng_eph.0_00094	0	[2, 3]	3
	/Users/Maxgamill/Desktop/Uni/PhD/topo_old/TopoStats/knots_and_cats/cat_nicked/20230531_nicked_catenane_MgNi_6ng_eph.0_00094	1	[2, 3]	3
	/Users/Maxgamill/Desktop/Uni/PhD/topo_old/TopoStats/knots_and_cats/cat_nicked/20230531_nicked_catenane_MgNi_6ng_eph.0_00094	2	[2, 2, 3]	3
	/Users/Maxgamill/Desktop/Uni/PhD/topo_old/TopoStats/knots_and_cats/cat_nicked/20230601_Nicked1D_6ng_MgNi_EPH.0_00026	0	[2, 2, 2]	2
	/Users/Maxgamill/Desktop/Uni/PhD/topo_old/TopoStats/knots_and_cats/cat_nicked/20230601_Nicked1D_6ng_MgNi_EPH.0_00026	1	[2, 3]	3
	/Users/Maxgamill/Desktop/Uni/PhD/topo_old/TopoStats/knots_and_cats/cat_nicked/20230601_Nicked1D_6ng_MgNi_EPH.0_00026	2	[2, 3, 2]	3
	/Users/Maxgamill/Desktop/Uni/PhD/topo_old/TopoStats/knots_and_cats/cat_nicked/20230601_Nicked1D_6ng_MgNi_EPH.0_00081	0	[2, 2]	2
	/Users/Maxgamill/Desktop/Uni/PhD/topo_old/TopoStats/knots_and_cats/cat_nicked/20230815_p4cat_nicked_mgni_6ng.0_00038	0	[2]	2
	/Users/Maxgamill/Desktop/Uni/PhD/topo_old/TopoStats/knots_and_cats/cat_nicked/20230815_p4cat_nicked_mgni_6ng.0_00038	1	[3]	3
	/Users/Maxgamill/Desktop/Uni/PhD/topo_old/TopoStats/knots_and_cats/cat_nicked/20230531_nicked_catenane_MgNi_6ng_eph.0_00080	0	[3, 2]	3
	/Users/Maxgamill/Desktop/Uni/PhD/topo_old/TopoStats/knots_and_cats/cat_nicked/20230531_nicked_catenane_MgNi_6ng_eph.0_00080	1	[2, 2]	2
	/Users/Maxgamill/Desktop/Uni/PhD/topo_old/TopoStats/knots_and_cats/cat_nicked/20230531_nicked_catenane_MgNi_6ng_eph.0_00080	2	[2, 3]	3
	/Users/Maxgamill/Desktop/Uni/PhD/topo_old/TopoStats/knots_and_cats/cat_nicked/20230601_Nicked1D_6ng_MgNi_EPH.0_00013	0	[2, 3]	3
	/Users/Maxgamill/Desktop/Uni/PhD/topo_old/TopoStats/knots_and_cats/cat_nicked/20230601_Nicked1D_6ng_MgNi_EPH.0_00013	1	[2, 3]	3
	/Users/Maxgamill/Desktop/Uni/PhD/topo_old/TopoStats/knots_and_cats/cat_nicked/20230601_Nicked1D_6ng_MgNi_EPH.0_00077	0	[3, 2]	3
	/Users/Maxgamill/Desktop/Uni/PhD/topo_old/TopoStats/knots_and_cats/cat_nicked/20230601_Nicked1D_6ng_MgNi_EPH.0_00077	1	[3]	3
	/Users/Maxgamill/Desktop/Uni/PhD/topo_old/TopoStats/knots_and_cats/cat_nicked/20230531_nicked_catenane_MgNi_6ng_eph.0_00076	0	[2, 3]	3
	/Users/Maxgamill/Desktop/Uni/PhD/topo_old/TopoStats/knots_and_cats/cat_nicked/20230531_nicked_catenane_MgNi_6ng_eph.0_00076	1	[3, 3]	3
	/Users/Maxgamill/Desktop/Uni/PhD/topo_old/TopoStats/knots_and_cats/cat_nicked/20230815_p4cat_nicked_mgni_6ng.0_00013	0	[2]	2
	/Users/Maxgamill/Desktop/Uni/PhD/topo_old/TopoStats/knots_and_cats/cat_nicked/20230815_p4cat_nicked_mgni_6ng.0_00013	1	[4]	4
	/Users/Maxgamill/Desktop/Uni/PhD/topo_old/TopoStats/knots_and_cats/cat_nicked/20230815_p4cat_nicked_mgni_6ng.0_00013	2	[2, 2]	2
	/Users/Maxgamill/Desktop/Uni/PhD/topo_old/TopoStats/knots_and_cats/cat_nicked/20230601_Nicked1D_6ng_MgNi_EPH.0_00063	0	[2]	2
	/Users/Maxgamill/Desktop/Uni/PhD/topo_old/TopoStats/knots_and_cats/cat_nicked/20230601_Nicked1D_6ng_MgNi_EPH.0_00063	1	[2, 2, 2]	2
	/Users/Maxgamill/Desktop/Uni/PhD/topo_old/TopoStats/knots_and_cats/cat_nicked/20230601_Nicked1D_6ng_MgNi_EPH.0_00063	2	[2]	2
	/Users/Maxgamill/Desktop/Uni/PhD/topo_old/TopoStats/knots_and_cats/cat_nicked/20230601_Nicked1D_6ng_MgNi_EPH.0_00063	3	[3, 2]	3
	/Users/Maxgamill/Desktop/Uni/PhD/topo_old/TopoStats/knots_and_cats/cat_nicked/20230601_Nicked1D_6ng_MgNi_EPH.0_00063	4	[3, 2]	3
	/Users/Maxgamill/Desktop/Uni/PhD/topo_old/TopoStats/knots_and_cats/cat_nicked/20230815_p4cat_nicked_mgni_6ng.0_00032	0	[2, 3]	3
	/Users/Maxgamill/Desktop/Uni/PhD/topo_old/TopoStats/knots_and_cats/cat_nicked/20230815_p4cat_nicked_mgni_6ng.0_00032	1	[2, 2, 2]	2
	/Users/Maxgamill/Desktop/Uni/PhD/topo_old/TopoStats/knots_and_cats/cat_nicked/20230815_p4cat_nicked_mgni_6ng.0_00032	2	[2, 3]	3
	/Users/Maxgamill/Desktop/Uni/PhD/topo_old/TopoStats/knots_and_cats/cat_nicked/20230815_p4cat_nicked_mgni_6ng.0_00032	3	[2, 2]	2
	/Users/Maxgamill/Desktop/Uni/PhD/topo_old/TopoStats/knots_and_cats/cat_nicked/20230815_p4cat_nicked_mgni_6ng.0_00032	4	[3]	3
	/Users/Maxgamill/Desktop/Uni/PhD/topo_old/TopoStats/knots_and_cats/cat_nicked/20230531_nicked_catenane_MgNi_6ng_eph.0_00043	0	[2, 3]	3
	/Users/Maxgamill/Desktop/Uni/PhD/topo_old/TopoStats/knots_and_cats/cat_nicked/20230531_nicked_catenane_MgNi_6ng_eph.0_00043	1	[2, 2]	2
	/Users/Maxgamill/Desktop/Uni/PhD/topo_old/TopoStats/knots_and_cats/cat_nicked/20230531_nicked_catenane_MgNi_6ng_eph.0_00043	2	[2, 3]	3
	/Users/Maxgamill/Desktop/Uni/PhD/topo_old/TopoStats/knots_and_cats/cat_nicked/20230531_nicked_catenane_MgNi_6ng_eph.0_00043	3	[3]	3
	/Users/Maxgamill/Desktop/Uni/PhD/topo_old/TopoStats/knots_and_cats/cat_nicked/20230815_p4cat_nicked_mgni_6ng.0_00048	0	[3, 2]	3
	/Users/Maxgamill/Desktop/Uni/PhD/topo_old/TopoStats/knots_and_cats/cat_nicked/20230815_p4cat_nicked_mgni_6ng.0_00048	1	[3, 2]	3
	/Users/Maxgamill/Desktop/Uni/PhD/topo_old/TopoStats/knots_and_cats/cat_nicked/20230815_p4cat_nicked_mgni_6ng.0_00048	2	[2]	2
	/Users/Maxgamill/Desktop/Uni/PhD/topo_old/TopoStats/knots_and_cats/cat_nicked/20230531_nicked_catenane_MgNi_6ng_eph.0_00057	0	[2, 3]	3
	/Users/Maxgamill/Desktop/Uni/PhD/topo_old/TopoStats/knots_and_cats/cat_nicked/20220622_4-catenanes_nicked_10ng_immobilisedmgcl2_imagednicl2_.0_00026	0	[3, 3]	3
	/Users/Maxgamill/Desktop/Uni/PhD/topo_old/TopoStats/knots_and_cats/cat_nicked/20220622_4-catenanes_nicked_10ng_immobilisedmgcl2_imagednicl2_.0_00026	1	[2, 2]	2
	/Users/Maxgamill/Desktop/Uni/PhD/topo_old/TopoStats/knots_and_cats/cat_nicked/20220622_4-catenanes_nicked_10ng_immobilisedmgcl2_imagednicl2_.0_00026	2	[3, 2]	3
	/Users/Maxgamill/Desktop/Uni/PhD/topo_old/TopoStats/knots_and_cats/cat_nicked/20230531_nicked_catenane_MgNi_6ng_eph.0_00087	0	[2, 2, 2]	2
	/Users/Maxgamill/Desktop/Uni/PhD/topo_old/TopoStats/knots_and_cats/cat_nicked/20230531_nicked_catenane_MgNi_6ng_eph.0_00087	1	[2, 3]	3
	/Users/Maxgamill/Desktop/Uni/PhD/topo_old/TopoStats/knots_and_cats/cat_nicked/20230531_nicked_catenane_MgNi_6ng_eph.0_00034	0	[2, 2]	2
	/Users/Maxgamill/Desktop/Uni/PhD/topo_old/TopoStats/knots_and_cats/cat_nicked/20230531_nicked_catenane_MgNi_6ng_eph.0_00034	1	[3]	3
	/Users/Maxgamill/Desktop/Uni/PhD/topo_old/TopoStats/knots_and_cats/cat_nicked/20230531_nicked_catenane_MgNi_6ng_eph.0_00034	2	[2, 3]	3
	/Users/Maxgamill/Desktop/Uni/PhD/topo_old/TopoStats/knots_and_cats/cat_nicked/20230815_p4cat_nicked_mgni_6ng.0_00045	0	[2, 2]	2
	/Users/Maxgamill/Desktop/Uni/PhD/topo_old/TopoStats/knots_and_cats/cat_nicked/20230815_p4cat_nicked_mgni_6ng.0_00045	1	[2, 3]	3
	/Users/Maxgamill/Desktop/Uni/PhD/topo_old/TopoStats/knots_and_cats/cat_nicked/20230815_p4cat_nicked_mgni_6ng.0_00051	0	[3]	3
	/Users/Maxgamill/Desktop/Uni/PhD/topo_old/TopoStats/knots_and_cats/cat_nicked/20230815_p4cat_nicked_mgni_6ng.0_00051	1	[3, 2]	3
	/Users/Maxgamill/Desktop/Uni/PhD/topo_old/TopoStats/knots_and_cats/cat_nicked/20230815_p4cat_nicked_mgni_6ng.0_00051	2	[2, 3]	3
	/Users/Maxgamill/Desktop/Uni/PhD/topo_old/TopoStats/knots_and_cats/cat_nicked/20220622_4-catenanes_nicked_10ng_immobilisedmgcl2_imagednicl2_.0_00018	0	[2]	2
	/Users/Maxgamill/Desktop/Uni/PhD/topo_old/TopoStats/knots_and_cats/cat_nicked/20220622_4-catenanes_nicked_10ng_immobilisedmgcl2_imagednicl2_.0_00018	1	[3]	3
	/Users/Maxgamill/Desktop/Uni/PhD/topo_old/TopoStats/knots_and_cats/cat_nicked/20220518_10ngng_nicked_1D_catenane_12ng_imagedinnickel0_00003.0_00065	0	[2, 3]	3
	/Users/Maxgamill/Desktop/Uni/PhD/topo_old/TopoStats/knots_and_cats/cat_nicked/20220518_10ngng_nicked_1D_catenane_12ng_imagedinnickel0_00003.0_00065	1	[2, 2]	2
	/Users/Maxgamill/Desktop/Uni/PhD/topo_old/TopoStats/knots_and_cats/cat_nicked/20230815_p4cat_nicked_mgni_6ng.0_00034	0	[3, 2]	3
	/Users/Maxgamill/Desktop/Uni/PhD/topo_old/TopoStats/knots_and_cats/cat_nicked/20230531_nicked_catenane_MgNi_6ng_eph.0_00051	0	[2, 3]	3
	/Users/Maxgamill/Desktop/Uni/PhD/topo_old/TopoStats/knots_and_cats/cat_nicked/20230531_nicked_catenane_MgNi_6ng_eph.0_00051	1	[3, 2]	3
	/Users/Maxgamill/Desktop/Uni/PhD/topo_old/TopoStats/knots_and_cats/cat_nicked/20230531_nicked_catenane_MgNi_6ng_eph.0_00051	2	[2, 3]	3
	/Users/Maxgamill/Desktop/Uni/PhD/topo_old/TopoStats/knots_and_cats/cat_nicked/20230601_Nicked1D_6ng_MgNi_EPH.0_00050	0	[3, 2, 2]	3
	/Users/Maxgamill/Desktop/Uni/PhD/topo_old/TopoStats/knots_and_cats/cat_nicked/20230601_Nicked1D_6ng_MgNi_EPH.0_00050	1	[2, 3]	3
	/Users/Maxgamill/Desktop/Uni/PhD/topo_old/TopoStats/knots_and_cats/cat_nicked/20230815_p4cat_nicked_mgni_6ng.0_00015	0	[2, 1]	2
	/Users/Maxgamill/Desktop/Uni/PhD/topo_old/TopoStats/knots_and_cats/cat_nicked/20230815_p4cat_nicked_mgni_6ng.0_00015	1	[2, 2, 2]	2
	/Users/Maxgamill/Desktop/Uni/PhD/topo_old/TopoStats/knots_and_cats/cat_nicked/20230815_p4cat_nicked_mgni_6ng.0_00015	2	[2, 3]	3
	/Users/Maxgamill/Desktop/Uni/PhD/topo_old/TopoStats/knots_and_cats/cat_nicked/20220509_1D_5ng_inNicl23mM_immobilisedinMgCl2_buffercheck0_00000.0_00009	0	[2, 3]	3
	/Users/Maxgamill/Desktop/Uni/PhD/topo_old/TopoStats/knots_and_cats/cat_nicked/20220509_1D_5ng_inNicl23mM_immobilisedinMgCl2_buffercheck0_00000.0_00009	1	[2, 2]	2
	/Users/Maxgamill/Desktop/Uni/PhD/topo_old/TopoStats/knots_and_cats/cat_nicked/20230815_p4cat_nicked_mgni_6ng.0_00043	0	[3]	3
	/Users/Maxgamill/Desktop/Uni/PhD/topo_old/TopoStats/knots_and_cats/cat_nicked/20230815_p4cat_nicked_mgni_6ng.0_00043	1	[2, 2, 2]	2
	/Users/Maxgamill/Desktop/Uni/PhD/topo_old/TopoStats/knots_and_cats/cat_nicked/20230815_p4cat_nicked_mgni_6ng.0_00043	2	[2]	2
	/Users/Maxgamill/Desktop/Uni/PhD/topo_old/TopoStats/knots_and_cats/cat_nicked/20230815_p4cat_nicked_mgni_6ng.0_00043	3	[2, 2, 2]	2
	/Users/Maxgamill/Desktop/Uni/PhD/topo_old/TopoStats/knots_and_cats/cat_nicked/20230815_p4cat_nicked_mgni_6ng.0_00039	0	[3, 2]	3
	/Users/Maxgamill/Desktop/Uni/PhD/topo_old/TopoStats/knots_and_cats/cat_nicked/20230531_nicked_catenane_MgNi_6ng_eph.0_00048	0	[2, 3]	3
	/Users/Maxgamill/Desktop/Uni/PhD/topo_old/TopoStats/knots_and_cats/cat_nicked/20230531_nicked_catenane_MgNi_6ng_eph.0_00048	1	[2, 3]	3
	/Users/Maxgamill/Desktop/Uni/PhD/topo_old/TopoStats/knots_and_cats/cat_nicked/20230531_nicked_catenane_MgNi_6ng_eph.0_00048	2	[3]	3
	/Users/Maxgamill/Desktop/Uni/PhD/topo_old/TopoStats/knots_and_cats/cat_nicked/20230531_nicked_catenane_MgNi_6ng_eph.0_00048	3	[2, 3]	3
	/Users/Maxgamill/Desktop/Uni/PhD/topo_old/TopoStats/knots_and_cats/cat_nicked/20230531_nicked_catenane_MgNi_6ng_eph.0_00048	4	[3, 2]	3
	/Users/Maxgamill/Desktop/Uni/PhD/topo_old/TopoStats/knots_and_cats/cat_nicked/20220622_4-catenanes_nicked_10ng_immobilisedmgcl2_imagednicl2_.0_00020	0	[3]	3
	/Users/Maxgamill/Desktop/Uni/PhD/topo_old/TopoStats/knots_and_cats/cat_nicked/20220622_4-catenanes_nicked_10ng_immobilisedmgcl2_imagednicl2_.0_00020	1	[2]	2
	/Users/Maxgamill/Desktop/Uni/PhD/topo_old/TopoStats/knots_and_cats/cat_nicked/20220622_4-catenanes_nicked_10ng_immobilisedmgcl2_imagednicl2_.0_00020	2	[3, 2]	3
	/Users/Maxgamill/Desktop/Uni/PhD/topo_old/TopoStats/knots_and_cats/cat_nicked/20230601_Nicked1D_6ng_MgNi_EPH.0_00012	0	[2, 2, 2, 2]	2
	/Users/Maxgamill/Desktop/Uni/PhD/topo_old/TopoStats/knots_and_cats/cat_nicked/20230815_p4cat_nicked_mgni_6ng.0_00018	0	[2, 3]	3
	Open	Taut	Clustered	Bow-tie
Code data	32	23	96	58
	Open	Taut	Clustered	Bow-tie
Hand data	31	20	105	61

## Sheet: Figure 5f
	filename	molecule_number	crossing_branch_count	max_crossing_branch_count
Code data	/Users/Maxgamill/Desktop/Uni/PhD/topo_old/TopoStats/knots_and_cats/cat_supercoiled/20231218_2ngSCcats.0_00003	0	[2, 2]	2
	/Users/Maxgamill/Desktop/Uni/PhD/topo_old/TopoStats/knots_and_cats/cat_supercoiled/20231218_2ngSCcats.0_00003	1	[2, 2, 2, 2]	2
	/Users/Maxgamill/Desktop/Uni/PhD/topo_old/TopoStats/knots_and_cats/cat_supercoiled/20230818_p4cat_SC_mgni_3ng.0_00035	0	[2, 2, 2]	2
	/Users/Maxgamill/Desktop/Uni/PhD/topo_old/TopoStats/knots_and_cats/cat_supercoiled/20230818_p4cat_SC_mgni_3ng.0_00021	0	[3, 2]	3
	/Users/Maxgamill/Desktop/Uni/PhD/topo_old/TopoStats/knots_and_cats/cat_supercoiled/20230818_p4cat_SC_mgni_3ng.0_00021	1	[2, 2, 2, 2]	2
	/Users/Maxgamill/Desktop/Uni/PhD/topo_old/TopoStats/knots_and_cats/cat_supercoiled/220221107_8ngsupercoiledcatenane.0_00057	0	[2, 2, 2, 3]	3
	/Users/Maxgamill/Desktop/Uni/PhD/topo_old/TopoStats/knots_and_cats/cat_supercoiled/420231218_2ngSCcats.0_00164	0	[2, 2, 2]	2
	/Users/Maxgamill/Desktop/Uni/PhD/topo_old/TopoStats/knots_and_cats/cat_supercoiled/420231218_2ngSCcats.0_00164	1	[2, 2, 2]	2
	/Users/Maxgamill/Desktop/Uni/PhD/topo_old/TopoStats/knots_and_cats/cat_supercoiled/420231218_2ngSCcats.0_00164	2	[4]	4
	/Users/Maxgamill/Desktop/Uni/PhD/topo_old/TopoStats/knots_and_cats/cat_supercoiled/420231218_2ngSCcats.0_00036	0	[2, 2]	2
	/Users/Maxgamill/Desktop/Uni/PhD/topo_old/TopoStats/knots_and_cats/cat_supercoiled/420231218_2ngSCcats.0_00036	1	[2, 2]	2
	/Users/Maxgamill/Desktop/Uni/PhD/topo_old/TopoStats/knots_and_cats/cat_supercoiled/20230818_p4cat_SC_mgni_3ng.0_00014	0	[2, 2]	2
	/Users/Maxgamill/Desktop/Uni/PhD/topo_old/TopoStats/knots_and_cats/cat_supercoiled/20230818_p4cat_SC_mgni_3ng.0_00042	0	[2, 2]	2
	/Users/Maxgamill/Desktop/Uni/PhD/topo_old/TopoStats/knots_and_cats/cat_supercoiled/20230818_p4cat_SC_mgni_3ng.0_00042	1	[2, 2, 2]	2
	/Users/Maxgamill/Desktop/Uni/PhD/topo_old/TopoStats/knots_and_cats/cat_supercoiled/20230818_p4cat_SC_mgni_3ng.0_00038	0	[2, 2, 4, 2]	4
	/Users/Maxgamill/Desktop/Uni/PhD/topo_old/TopoStats/knots_and_cats/cat_supercoiled/420231218_2ngSCcats.0_00097	0	[2, 2, 2]	2
	/Users/Maxgamill/Desktop/Uni/PhD/topo_old/TopoStats/knots_and_cats/cat_supercoiled/420231218_2ngSCcats.0_00097	1	[2, 2]	2
	/Users/Maxgamill/Desktop/Uni/PhD/topo_old/TopoStats/knots_and_cats/cat_supercoiled/20230818_p4cat_SC_mgni_3ng.0_00006	0	[2, 2, 2, 2]	2
	/Users/Maxgamill/Desktop/Uni/PhD/topo_old/TopoStats/knots_and_cats/cat_supercoiled/20230818_p4cat_SC_mgni_3ng.0_00006	1	[2, 2, 2]	2
	/Users/Maxgamill/Desktop/Uni/PhD/topo_old/TopoStats/knots_and_cats/cat_supercoiled/420231218_2ngSCcats.0_00176	0	[2, 2, 2]	2
	/Users/Maxgamill/Desktop/Uni/PhD/topo_old/TopoStats/knots_and_cats/cat_supercoiled/420231218_2ngSCcats.0_00176	1	[3, 2, 2]	3
	/Users/Maxgamill/Desktop/Uni/PhD/topo_old/TopoStats/knots_and_cats/cat_supercoiled/420231218_2ngSCcats.0_00176	2	[2, 4]	4
	/Users/Maxgamill/Desktop/Uni/PhD/topo_old/TopoStats/knots_and_cats/cat_supercoiled/20230818_p4cat_SC_mgni_3ng.0_00012	0	[2, 2, 2]	2
	/Users/Maxgamill/Desktop/Uni/PhD/topo_old/TopoStats/knots_and_cats/cat_supercoiled/20230818_p4cat_SC_mgni_3ng.0_00012	1	[2, 3]	3
	/Users/Maxgamill/Desktop/Uni/PhD/topo_old/TopoStats/knots_and_cats/cat_supercoiled/420231218_2ngSCcats.0_00083	0	[2, 2, 1, 1]	2
	/Users/Maxgamill/Desktop/Uni/PhD/topo_old/TopoStats/knots_and_cats/cat_supercoiled/420231218_2ngSCcats.0_00083	1	[2, 2, 2]	2
	/Users/Maxgamill/Desktop/Uni/PhD/topo_old/TopoStats/knots_and_cats/cat_supercoiled/20230818_p4cat_SC_mgni_3ng.0_00033	0	[2, 2, 2]	2
	/Users/Maxgamill/Desktop/Uni/PhD/topo_old/TopoStats/knots_and_cats/cat_supercoiled/420231218_2ngSCcats.0_00157	0	[3, 2, 2]	3
	/Users/Maxgamill/Desktop/Uni/PhD/topo_old/TopoStats/knots_and_cats/cat_supercoiled/20230818_p4cat_SC_mgni_3ng.0_00049	0	[2, 2]	2
	/Users/Maxgamill/Desktop/Uni/PhD/topo_old/TopoStats/knots_and_cats/cat_supercoiled/20230818_p4cat_SC_mgni_3ng.0_00049	1	[1, 1, 2]	2
	/Users/Maxgamill/Desktop/Uni/PhD/topo_old/TopoStats/knots_and_cats/cat_supercoiled/20230818_p4cat_SC_mgni_3ng.0_00049	2	[1, 1, 2, 2, 2]	2
	/Users/Maxgamill/Desktop/Uni/PhD/topo_old/TopoStats/knots_and_cats/cat_supercoiled/20231218_2ngSCcats.0_00011	0	[3]	3
	/Users/Maxgamill/Desktop/Uni/PhD/topo_old/TopoStats/knots_and_cats/cat_supercoiled/20231218_2ngSCcats.0_00011	1	[2, 2, 2]	2
	/Users/Maxgamill/Desktop/Uni/PhD/topo_old/TopoStats/knots_and_cats/cat_supercoiled/20231218_2ngSCcats.0_00011	2	[3, 2]	3
	/Users/Maxgamill/Desktop/Uni/PhD/topo_old/TopoStats/knots_and_cats/cat_supercoiled/20230818_p4cat_SC_mgni_3ng.0_00027	0	[2, 2, 2, 2]	2
	/Users/Maxgamill/Desktop/Uni/PhD/topo_old/TopoStats/knots_and_cats/cat_supercoiled/20230818_p4cat_SC_mgni_3ng.0_00027	1	[2, 2]	2
	/Users/Maxgamill/Desktop/Uni/PhD/topo_old/TopoStats/knots_and_cats/cat_supercoiled/20230818_p4cat_SC_mgni_3ng.0_00027	2	[2, 2, 2]	2
	/Users/Maxgamill/Desktop/Uni/PhD/topo_old/TopoStats/knots_and_cats/cat_supercoiled/420231218_2ngSCcats.0_00143	0	[2, 2, 2]	2
	/Users/Maxgamill/Desktop/Uni/PhD/topo_old/TopoStats/knots_and_cats/cat_supercoiled/420231218_2ngSCcats.0_00143	2	[2, 2, 2]	2
	/Users/Maxgamill/Desktop/Uni/PhD/topo_old/TopoStats/knots_and_cats/cat_supercoiled/420231218_2ngSCcats.0_00047	0	[2, 2, 2]	2
	/Users/Maxgamill/Desktop/Uni/PhD/topo_old/TopoStats/knots_and_cats/cat_supercoiled/420231218_2ngSCcats.0_00047	1	[1, 2, 1, 2]	2
	/Users/Maxgamill/Desktop/Uni/PhD/topo_old/TopoStats/knots_and_cats/cat_supercoiled/420231218_2ngSCcats.0_00047	2	[2, 2]	2
	/Users/Maxgamill/Desktop/Uni/PhD/topo_old/TopoStats/knots_and_cats/cat_supercoiled/20230818_p4cat_SC_mgni_3ng.0_00044	0	[2, 2, 2]	2
	/Users/Maxgamill/Desktop/Uni/PhD/topo_old/TopoStats/knots_and_cats/cat_supercoiled/20230818_p4cat_SC_mgni_3ng.0_00044	2	[1, 2, 1]	2
	/Users/Maxgamill/Desktop/Uni/PhD/topo_old/TopoStats/knots_and_cats/cat_supercoiled/20230818_p4cat_SC_mgni_3ng.0_00044	3	[2, 2, 2]	2
	/Users/Maxgamill/Desktop/Uni/PhD/topo_old/TopoStats/knots_and_cats/cat_supercoiled/420231218_2ngSCcats.0_00120	0	[2, 2, 2]	2
	/Users/Maxgamill/Desktop/Uni/PhD/topo_old/TopoStats/knots_and_cats/cat_supercoiled/420231218_2ngSCcats.0_00120	1	[2, 2]	2
	/Users/Maxgamill/Desktop/Uni/PhD/topo_old/TopoStats/knots_and_cats/cat_supercoiled/20230818_p4cat_SC_mgni_3ng.0_00050	0	[2, 2, 2]	2
	/Users/Maxgamill/Desktop/Uni/PhD/topo_old/TopoStats/knots_and_cats/cat_supercoiled/420231218_2ngSCcats.0_00134	0	[2, 2, 2]	2
	/Users/Maxgamill/Desktop/Uni/PhD/topo_old/TopoStats/knots_and_cats/cat_supercoiled/420231218_2ngSCcats.0_00134	1	[1, 2]	2
	/Users/Maxgamill/Desktop/Uni/PhD/topo_old/TopoStats/knots_and_cats/cat_supercoiled/20220518_5ng_SC_1C_catenane_imagedinnickel0_00003.0_00019	0	[2, 2, 2, 2]	2
	/Users/Maxgamill/Desktop/Uni/PhD/topo_old/TopoStats/knots_and_cats/cat_supercoiled/20230818_p4cat_SC_mgni_3ng.0_00020	0	[3, 2]	3
	/Users/Maxgamill/Desktop/Uni/PhD/topo_old/TopoStats/knots_and_cats/cat_supercoiled/20230818_p4cat_SC_mgni_3ng.0_00020	1	[2, 2, 2, 2]	2
	/Users/Maxgamill/Desktop/Uni/PhD/topo_old/TopoStats/knots_and_cats/cat_supercoiled/20231218_2ngSCcats.0_00016	0	[2, 2, 2]	2
	/Users/Maxgamill/Desktop/Uni/PhD/topo_old/TopoStats/knots_and_cats/cat_supercoiled/20231218_2ngSCcats.0_00002	0	[2, 2, 2]	2
	/Users/Maxgamill/Desktop/Uni/PhD/topo_old/TopoStats/knots_and_cats/cat_supercoiled/20230818_p4cat_SC_mgni_3ng.0_00034	0	[2, 2, 2]	2
	/Users/Maxgamill/Desktop/Uni/PhD/topo_old/TopoStats/knots_and_cats/cat_supercoiled/420231218_2ngSCcats.0_00171	0	[2, 2, 2]	2
	/Users/Maxgamill/Desktop/Uni/PhD/topo_old/TopoStats/knots_and_cats/cat_supercoiled/420231218_2ngSCcats.0_00171	1	[3, 2]	3
	/Users/Maxgamill/Desktop/Uni/PhD/topo_old/TopoStats/knots_and_cats/cat_supercoiled/20230818_p4cat_SC_mgni_3ng.0_00015	0	[2, 2, 2, 2]	2
	/Users/Maxgamill/Desktop/Uni/PhD/topo_old/TopoStats/knots_and_cats/cat_supercoiled/420231218_2ngSCcats.0_00023	0	[2, 3]	3
	/Users/Maxgamill/Desktop/Uni/PhD/topo_old/TopoStats/knots_and_cats/cat_supercoiled/420231218_2ngSCcats.0_00023	1	[2, 2, 2]	2
	/Users/Maxgamill/Desktop/Uni/PhD/topo_old/TopoStats/knots_and_cats/cat_supercoiled/420231218_2ngSCcats.0_00090	0	[2, 2, 2, 2]	2
	/Users/Maxgamill/Desktop/Uni/PhD/topo_old/TopoStats/knots_and_cats/cat_supercoiled/420231218_2ngSCcats.0_00090	1	[2, 2, 2, 2, 2]	2
	/Users/Maxgamill/Desktop/Uni/PhD/topo_old/TopoStats/knots_and_cats/cat_supercoiled/420231218_2ngSCcats.0_00090	2	[2, 2]	2
	/Users/Maxgamill/Desktop/Uni/PhD/topo_old/TopoStats/knots_and_cats/cat_supercoiled/420231218_2ngSCcats.0_00149	0	[3]	3
	/Users/Maxgamill/Desktop/Uni/PhD/topo_old/TopoStats/knots_and_cats/cat_supercoiled/420231218_2ngSCcats.0_00149	1	[2, 2, 3]	3
	/Users/Maxgamill/Desktop/Uni/PhD/topo_old/TopoStats/knots_and_cats/cat_supercoiled/20230818_p4cat_SC_mgni_3ng.0_00043	0	[2, 2, 2]	2
	/Users/Maxgamill/Desktop/Uni/PhD/topo_old/TopoStats/knots_and_cats/cat_supercoiled/20230818_p4cat_SC_mgni_3ng.0_00043	1	[2, 2, 2, 2]	2
	/Users/Maxgamill/Desktop/Uni/PhD/topo_old/TopoStats/knots_and_cats/cat_supercoiled/20230818_p4cat_SC_mgni_3ng.0_00039	0	[2, 2, 2]	2
	/Users/Maxgamill/Desktop/Uni/PhD/topo_old/TopoStats/knots_and_cats/cat_supercoiled/420231218_2ngSCcats.0_00054	0	[2, 2, 2]	2
	/Users/Maxgamill/Desktop/Uni/PhD/topo_old/TopoStats/knots_and_cats/cat_supercoiled/420231218_2ngSCcats.0_00054	1	[2, 2, 2, 2]	2
	/Users/Maxgamill/Desktop/Uni/PhD/topo_old/TopoStats/knots_and_cats/cat_supercoiled/420231218_2ngSCcats.0_00031	0	[1, 2, 2, 2]	2
	/Users/Maxgamill/Desktop/Uni/PhD/topo_old/TopoStats/knots_and_cats/cat_supercoiled/420231218_2ngSCcats.0_00031	1	[2, 3]	3
	/Users/Maxgamill/Desktop/Uni/PhD/topo_old/TopoStats/knots_and_cats/cat_supercoiled/20230818_p4cat_SC_mgni_3ng.0_00013	0	[2, 2, 2]	2
	/Users/Maxgamill/Desktop/Uni/PhD/topo_old/TopoStats/knots_and_cats/cat_supercoiled/20230818_p4cat_SC_mgni_3ng.0_00007	0	[2, 2, 2, 2]	2
	/Users/Maxgamill/Desktop/Uni/PhD/topo_old/TopoStats/knots_and_cats/cat_supercoiled/20230818_p4cat_SC_mgni_3ng.0_00026	0	[2, 2, 2, 2]	2
	/Users/Maxgamill/Desktop/Uni/PhD/topo_old/TopoStats/knots_and_cats/cat_supercoiled/20230818_p4cat_SC_mgni_3ng.0_00026	1	[2, 3]	3
	/Users/Maxgamill/Desktop/Uni/PhD/topo_old/TopoStats/knots_and_cats/cat_supercoiled/20230818_p4cat_SC_mgni_3ng.0_00026	2	[1]	1
	/Users/Maxgamill/Desktop/Uni/PhD/topo_old/TopoStats/knots_and_cats/cat_supercoiled/20230818_p4cat_SC_mgni_3ng.0_00032	0	[2, 2]	2
	/Users/Maxgamill/Desktop/Uni/PhD/topo_old/TopoStats/knots_and_cats/cat_supercoiled/20230818_p4cat_SC_mgni_3ng.0_00048	0	[2, 2]	2
	/Users/Maxgamill/Desktop/Uni/PhD/topo_old/TopoStats/knots_and_cats/cat_supercoiled/20230818_p4cat_SC_mgni_3ng.0_00048	1	[1, 1, 2]	2
	/Users/Maxgamill/Desktop/Uni/PhD/topo_old/TopoStats/knots_and_cats/cat_supercoiled/220221107_8ngsupercoiledcatenane.0_00102	0	[2, 2, 2, 2]	2
	/Users/Maxgamill/Desktop/Uni/PhD/topo_old/TopoStats/knots_and_cats/cat_supercoiled/420231218_2ngSCcats.0_00100	0	[2, 3, 3]	3
	/Users/Maxgamill/Desktop/Uni/PhD/topo_old/TopoStats/knots_and_cats/cat_supercoiled/420231218_2ngSCcats.0_00100	1	[2, 2, 2]	2
	/Users/Maxgamill/Desktop/Uni/PhD/topo_old/TopoStats/knots_and_cats/cat_supercoiled/420231218_2ngSCcats.0_00100	2	[2, 3, 2]	3
	/Users/Maxgamill/Desktop/Uni/PhD/topo_old/TopoStats/knots_and_cats/cat_supercoiled/420231218_2ngSCcats.0_00028	0	[3, 2]	3
	/Users/Maxgamill/Desktop/Uni/PhD/topo_old/TopoStats/knots_and_cats/cat_supercoiled/420231218_2ngSCcats.0_00028	1	[2, 3]	3
	/Users/Maxgamill/Desktop/Uni/PhD/topo_old/TopoStats/knots_and_cats/cat_supercoiled/20230818_p4cat_SC_mgni_3ng.0_00051	0	[3, 3]	3
	/Users/Maxgamill/Desktop/Uni/PhD/topo_old/TopoStats/knots_and_cats/cat_supercoiled/20230818_p4cat_SC_mgni_3ng.0_00051	1	[2, 2, 2, 2]	2
	/Users/Maxgamill/Desktop/Uni/PhD/topo_old/TopoStats/knots_and_cats/cat_supercoiled/420231218_2ngSCcats.0_00073	0	[2, 2, 2]	2
	/Users/Maxgamill/Desktop/Uni/PhD/topo_old/TopoStats/knots_and_cats/cat_supercoiled/420231218_2ngSCcats.0_00073	1	[2, 2, 2]	2
	/Users/Maxgamill/Desktop/Uni/PhD/topo_old/TopoStats/knots_and_cats/cat_supercoiled/420231218_2ngSCcats.0_00073	2	[2, 3, 3]	3
	/Users/Maxgamill/Desktop/Uni/PhD/topo_old/TopoStats/knots_and_cats/cat_supercoiled/420231218_2ngSCcats.0_00067	0	[2, 2, 2, 2]	2
	/Users/Maxgamill/Desktop/Uni/PhD/topo_old/TopoStats/knots_and_cats/cat_supercoiled/20230818_p4cat_SC_mgni_3ng.0_00045	0	[2, 2, 2]	2
	/Users/Maxgamill/Desktop/Uni/PhD/topo_old/TopoStats/knots_and_cats/cat_supercoiled/20231218_2ngSCcats.0_00009	0	[3]	3
	/Users/Maxgamill/Desktop/Uni/PhD/topo_old/TopoStats/knots_and_cats/cat_supercoiled/20220518_5ng_1C_catenane_imagedinnickel0_00003.0_00008	0	[2, 2, 2, 2]	2
	/Users/Maxgamill/Desktop/Uni/PhD/topo_old/TopoStats/knots_and_cats/cat_supercoiled/420231218_2ngSCcats.0_00087	0	[2, 2, 2, 2]	2
	/Users/Maxgamill/Desktop/Uni/PhD/topo_old/TopoStats/knots_and_cats/cat_supercoiled/420231218_2ngSCcats.0_00087	1	[2, 2, 2]	2
	/Users/Maxgamill/Desktop/Uni/PhD/topo_old/TopoStats/knots_and_cats/cat_supercoiled/420231218_2ngSCcats.0_00034	0	[2, 4]	4
	/Users/Maxgamill/Desktop/Uni/PhD/topo_old/TopoStats/knots_and_cats/cat_supercoiled/420231218_2ngSCcats.0_00034	1	[2, 2, 2]	2
	/Users/Maxgamill/Desktop/Uni/PhD/topo_old/TopoStats/knots_and_cats/cat_supercoiled/20230818_p4cat_SC_mgni_3ng.0_00016	0	[2, 2, 2, 2]	2
	/Users/Maxgamill/Desktop/Uni/PhD/topo_old/TopoStats/knots_and_cats/cat_supercoiled/420231218_2ngSCcats.0_00129	0	[2, 3]	3
	/Users/Maxgamill/Desktop/Uni/PhD/topo_old/TopoStats/knots_and_cats/cat_supercoiled/20231218_2ngSCcats.0_00001	0	[3]	3
	/Users/Maxgamill/Desktop/Uni/PhD/topo_old/TopoStats/knots_and_cats/cat_supercoiled/20231218_2ngSCcats.0_00001	1	[2, 2, 2]	2
	/Users/Maxgamill/Desktop/Uni/PhD/topo_old/TopoStats/knots_and_cats/cat_supercoiled/20231218_2ngSCcats.0_00001	2	[2, 2]	2
	/Users/Maxgamill/Desktop/Uni/PhD/topo_old/TopoStats/knots_and_cats/cat_supercoiled/420231218_2ngSCcats.0_00153	0	[2, 2, 2]	2
	/Users/Maxgamill/Desktop/Uni/PhD/topo_old/TopoStats/knots_and_cats/cat_supercoiled/420231218_2ngSCcats.0_00153	1	[2, 2, 2, 2, 2]	2
	/Users/Maxgamill/Desktop/Uni/PhD/topo_old/TopoStats/knots_and_cats/cat_supercoiled/20230818_p4cat_SC_mgni_3ng.0_00037	0	[2, 2, 1]	2
	/Users/Maxgamill/Desktop/Uni/PhD/topo_old/TopoStats/knots_and_cats/cat_supercoiled/20220518_10ngng_supercoiled_1C_catenane_12ng_imagedinnickel0_00003.0_00072	0	[2, 2, 3]	3
	/Users/Maxgamill/Desktop/Uni/PhD/topo_old/TopoStats/knots_and_cats/cat_supercoiled/20220518_10ngng_supercoiled_1C_catenane_12ng_imagedinnickel0_00003.0_00072	1	[2, 2, 2, 2]	2
	/Users/Maxgamill/Desktop/Uni/PhD/topo_old/TopoStats/knots_and_cats/cat_supercoiled/20230818_p4cat_SC_mgni_3ng.0_00023	0	[2, 2, 2]	2
	/Users/Maxgamill/Desktop/Uni/PhD/topo_old/TopoStats/knots_and_cats/cat_supercoiled/20230818_p4cat_SC_mgni_3ng.0_00023	1	[2, 2, 2, 2, 1, 2]	2
	/Users/Maxgamill/Desktop/Uni/PhD/topo_old/TopoStats/knots_and_cats/cat_supercoiled/420231218_2ngSCcats.0_00057	0	[2, 2, 2, 2]	2
	/Users/Maxgamill/Desktop/Uni/PhD/topo_old/TopoStats/knots_and_cats/cat_supercoiled/420231218_2ngSCcats.0_00057	1	[3, 2]	3
	/Users/Maxgamill/Desktop/Uni/PhD/topo_old/TopoStats/knots_and_cats/cat_supercoiled/420231218_2ngSCcats.0_00105	0	[2, 2, 2, 2]	2
	/Users/Maxgamill/Desktop/Uni/PhD/topo_old/TopoStats/knots_and_cats/cat_supercoiled/420231218_2ngSCcats.0_00105	1	[2, 2, 2, 2]	2
	/Users/Maxgamill/Desktop/Uni/PhD/topo_old/TopoStats/knots_and_cats/cat_supercoiled/420231218_2ngSCcats.0_00039	0	[2, 2, 2]	2
	/Users/Maxgamill/Desktop/Uni/PhD/topo_old/TopoStats/knots_and_cats/cat_supercoiled/420231218_2ngSCcats.0_00039	1	[2, 2]	2
	/Users/Maxgamill/Desktop/Uni/PhD/topo_old/TopoStats/knots_and_cats/cat_supercoiled/420231218_2ngSCcats.0_00062	0	[2, 2, 2, 2]	2
	/Users/Maxgamill/Desktop/Uni/PhD/topo_old/TopoStats/knots_and_cats/cat_supercoiled/420231218_2ngSCcats.0_00062	1	[2, 2, 2]	2
	/Users/Maxgamill/Desktop/Uni/PhD/topo_old/TopoStats/knots_and_cats/cat_supercoiled/420231218_2ngSCcats.0_00124	0	[2, 2, 1]	2
	/Users/Maxgamill/Desktop/Uni/PhD/topo_old/TopoStats/knots_and_cats/cat_supercoiled/420231218_2ngSCcats.0_00124	1	[2]	2
	/Users/Maxgamill/Desktop/Uni/PhD/topo_old/TopoStats/knots_and_cats/cat_supercoiled/20230818_p4cat_SC_mgni_3ng.0_00040	0	[2, 2]	2
	/Users/Maxgamill/Desktop/Uni/PhD/topo_old/TopoStats/knots_and_cats/cat_supercoiled/20230818_p4cat_SC_mgni_3ng.0_00040	1	[2, 1, 2, 1]	2
	/Users/Maxgamill/Desktop/Uni/PhD/topo_old/TopoStats/knots_and_cats/cat_supercoiled/20230818_p4cat_SC_mgni_3ng.0_00040	2	[2, 2, 2]	2
	/Users/Maxgamill/Desktop/Uni/PhD/topo_old/TopoStats/knots_and_cats/cat_supercoiled/20230818_p4cat_SC_mgni_3ng.0_00040	3	[2, 2, 1, 2]	2
	/Users/Maxgamill/Desktop/Uni/PhD/topo_old/TopoStats/knots_and_cats/cat_supercoiled/420231218_2ngSCcats.0_00130	0	[2, 2]	2
	/Users/Maxgamill/Desktop/Uni/PhD/topo_old/TopoStats/knots_and_cats/cat_supercoiled/20230818_p4cat_SC_mgni_3ng.0_00031	0	[2, 2, 2, 2]	2
	/Users/Maxgamill/Desktop/Uni/PhD/topo_old/TopoStats/knots_and_cats/cat_supercoiled/20230818_p4cat_SC_mgni_2ng.0_00004	0	[2, 2, 2, 2]	2
	/Users/Maxgamill/Desktop/Uni/PhD/topo_old/TopoStats/knots_and_cats/cat_supercoiled/20230818_p4cat_SC_mgni_3ng.0_00025	0	[2, 2, 2]	2
	/Users/Maxgamill/Desktop/Uni/PhD/topo_old/TopoStats/knots_and_cats/cat_supercoiled/20230818_p4cat_SC_mgni_3ng.0_00025	1	[2, 2, 2]	2
	/Users/Maxgamill/Desktop/Uni/PhD/topo_old/TopoStats/knots_and_cats/cat_supercoiled/20230818_p4cat_SC_mgni_3ng.0_00010	0	[2, 2]	2
	/Users/Maxgamill/Desktop/Uni/PhD/topo_old/TopoStats/knots_and_cats/cat_supercoiled/20230818_p4cat_SC_mgni_3ng.0_00010	1	[2, 2, 2, 2]	2
	/Users/Maxgamill/Desktop/Uni/PhD/topo_old/TopoStats/knots_and_cats/cat_supercoiled/20230818_p4cat_SC_mgni_3ng.0_00010	2	[1, 1]	1
	/Users/Maxgamill/Desktop/Uni/PhD/topo_old/TopoStats/knots_and_cats/cat_supercoiled/20230818_p4cat_SC_mgni_3ng.0_00010	3	[2, 2, 2]	2
	/Users/Maxgamill/Desktop/Uni/PhD/topo_old/TopoStats/knots_and_cats/cat_supercoiled/20230818_p4cat_SC_mgni_3ng.0_00010	4	[2, 2, 2]	2
	/Users/Maxgamill/Desktop/Uni/PhD/topo_old/TopoStats/knots_and_cats/cat_supercoiled/420231218_2ngSCcats.0_00158	0	[2, 2]	2
	/Users/Maxgamill/Desktop/Uni/PhD/topo_old/TopoStats/knots_and_cats/cat_supercoiled/20230818_p4cat_SC_mgni_3ng.0_00028	0	[2, 2, 2, 2]	2
	/Users/Maxgamill/Desktop/Uni/PhD/topo_old/TopoStats/knots_and_cats/cat_supercoiled/420231218_2ngSCcats.0_00185	0	[2, 2, 2, 2]	2
	/Users/Maxgamill/Desktop/Uni/PhD/topo_old/TopoStats/knots_and_cats/cat_supercoiled/420231218_2ngSCcats.0_00185	1	[1, 2, 2]	2
	/Users/Maxgamill/Desktop/Uni/PhD/topo_old/TopoStats/knots_and_cats/cat_supercoiled/420231218_2ngSCcats.0_00051	0	[2, 2, 2, 2]	2
	/Users/Maxgamill/Desktop/Uni/PhD/topo_old/TopoStats/knots_and_cats/cat_supercoiled/420231218_2ngSCcats.0_00051	1	[2, 2]	2
	/Users/Maxgamill/Desktop/Uni/PhD/topo_old/TopoStats/knots_and_cats/cat_supercoiled/20230818_p4cat_SC_mgni_3ng.0_00009	0	[2, 2, 2]	2
	/Users/Maxgamill/Desktop/Uni/PhD/topo_old/TopoStats/knots_and_cats/cat_supercoiled/20230818_p4cat_SC_mgni_3ng.0_00009	1	[2, 3]	3
	/Users/Maxgamill/Desktop/Uni/PhD/topo_old/TopoStats/knots_and_cats/cat_supercoiled/420231218_2ngSCcats.0_00179	0	[2, 2, 2, 2]	2
	/Users/Maxgamill/Desktop/Uni/PhD/topo_old/TopoStats/knots_and_cats/cat_supercoiled/420231218_2ngSCcats.0_00179	1	[2, 2, 2, 2]	2
	/Users/Maxgamill/Desktop/Uni/PhD/topo_old/TopoStats/knots_and_cats/cat_supercoiled/20231218_2ngSCcats.0_00021	0	[2, 2, 2]	2
	/Users/Maxgamill/Desktop/Uni/PhD/topo_old/TopoStats/knots_and_cats/cat_supercoiled/20230818_p4cat_SC_mgni_3ng.0_00017	0	[2, 2, 2]	2
	/Users/Maxgamill/Desktop/Uni/PhD/topo_old/TopoStats/knots_and_cats/cat_supercoiled/20230818_p4cat_SC_mgni_3ng.0_00022	0	[2, 2, 2, 2]	2
	/Users/Maxgamill/Desktop/Uni/PhD/topo_old/TopoStats/knots_and_cats/cat_supercoiled/420231218_2ngSCcats.0_00146	0	[2]	2
	/Users/Maxgamill/Desktop/Uni/PhD/topo_old/TopoStats/knots_and_cats/cat_supercoiled/20230818_p4cat_SC_mgni_3ng.0_00036	0	[2, 2, 2]	2
	/Users/Maxgamill/Desktop/Uni/PhD/topo_old/TopoStats/knots_and_cats/cat_supercoiled/20230818_p4cat_SC_mgni_3ng.0_00036	1	[2, 2, 2]	2
	/Users/Maxgamill/Desktop/Uni/PhD/topo_old/TopoStats/knots_and_cats/cat_supercoiled/420231218_2ngSCcats.0_00042	0	[2, 1, 3, 1]	3
	/Users/Maxgamill/Desktop/Uni/PhD/topo_old/TopoStats/knots_and_cats/cat_supercoiled/420231218_2ngSCcats.0_00042	1	[2, 2, 2]	2
	/Users/Maxgamill/Desktop/Uni/PhD/topo_old/TopoStats/knots_and_cats/cat_supercoiled/420231218_2ngSCcats.0_00042	2	[2, 2, 2]	2
	/Users/Maxgamill/Desktop/Uni/PhD/topo_old/TopoStats/knots_and_cats/cat_supercoiled/420231218_2ngSCcats.0_00110	0	[2, 2, 2, 2]	2
	/Users/Maxgamill/Desktop/Uni/PhD/topo_old/TopoStats/knots_and_cats/cat_supercoiled/420231218_2ngSCcats.0_00110	1	[2, 2, 2]	2
	/Users/Maxgamill/Desktop/Uni/PhD/topo_old/TopoStats/knots_and_cats/cat_supercoiled/420231218_2ngSCcats.0_00077	0	[3, 2]	3
	/Users/Maxgamill/Desktop/Uni/PhD/topo_old/TopoStats/knots_and_cats/cat_supercoiled/420231218_2ngSCcats.0_00077	1	[2, 2, 2]	2
	/Users/Maxgamill/Desktop/Uni/PhD/topo_old/TopoStats/knots_and_cats/cat_supercoiled/20230818_p4cat_SC_mgni_3ng.0_00041	0	[2, 2, 2, 2]	2
	/Users/Maxgamill/Desktop/Uni/PhD/topo_old/TopoStats/knots_and_cats/cat_supercoiled/20231218_2ngSCcats.0_00012	0	[2, 2, 2]	2
	/Users/Maxgamill/Desktop/Uni/PhD/topo_old/TopoStats/knots_and_cats/cat_supercoiled/20230818_p4cat_SC_mgni_3ng.0_00024	0	[2]	2
	/Users/Maxgamill/Desktop/Uni/PhD/topo_old/TopoStats/knots_and_cats/cat_supercoiled/20230818_p4cat_SC_mgni_3ng.0_00024	1	[2, 2]	2
	/Users/Maxgamill/Desktop/Uni/PhD/topo_old/TopoStats/knots_and_cats/cat_supercoiled/20230818_p4cat_SC_mgni_3ng.0_00024	2	[2, 2]	2
	/Users/Maxgamill/Desktop/Uni/PhD/topo_old/TopoStats/knots_and_cats/cat_supercoiled/20230818_p4cat_SC_mgni_3ng.0_00024	3	[2, 1, 2]	2
	/Users/Maxgamill/Desktop/Uni/PhD/topo_old/TopoStats/knots_and_cats/cat_supercoiled/20230818_p4cat_SC_mgni_3ng.0_00024	4	[2, 2]	2
	/Users/Maxgamill/Desktop/Uni/PhD/topo_old/TopoStats/knots_and_cats/cat_supercoiled/20230818_p4cat_SC_mgni_3ng.0_00030	0	[3, 4]	4
	/Users/Maxgamill/Desktop/Uni/PhD/topo_old/TopoStats/knots_and_cats/cat_supercoiled/20230818_p4cat_SC_mgni_3ng.0_00030	1	[2, 2, 2]	2
	/Users/Maxgamill/Desktop/Uni/PhD/topo_old/TopoStats/knots_and_cats/cat_supercoiled/20230818_p4cat_SC_mgni_3ng.0_00030	2	[2, 2, 2]	2
	/Users/Maxgamill/Desktop/Uni/PhD/topo_old/TopoStats/knots_and_cats/cat_supercoiled/20230818_p4cat_SC_mgni_3ng.0_00030	3	[2, 2, 2, 2]	2
	/Users/Maxgamill/Desktop/Uni/PhD/topo_old/TopoStats/knots_and_cats/cat_supercoiled/20230818_p4cat_SC_mgni_3ng.0_00030	4	[2, 2, 1]	2
	/Users/Maxgamill/Desktop/Uni/PhD/topo_old/TopoStats/knots_and_cats/cat_supercoiled/20230818_p4cat_SC_mgni_3ng.0_00030	5	[2, 3, 2]	3
	/Users/Maxgamill/Desktop/Uni/PhD/topo_old/TopoStats/knots_and_cats/cat_supercoiled/20230818_p4cat_SC_mgni_3ng.0_00011	0	[2, 2, 2]	2
	/Users/Maxgamill/Desktop/Uni/PhD/topo_old/TopoStats/knots_and_cats/cat_supercoiled/420231218_2ngSCcats.0_00080	0	[2, 2, 2, 2]	2
	/Users/Maxgamill/Desktop/Uni/PhD/topo_old/TopoStats/knots_and_cats/cat_supercoiled/420231218_2ngSCcats.0_00080	1	[3]	3
	/Users/Maxgamill/Desktop/Uni/PhD/topo_old/TopoStats/knots_and_cats/cat_supercoiled/20230818_p4cat_SC_mgni_3ng.0_00005	0	[2, 2]	2
	/Users/Maxgamill/Desktop/Uni/PhD/topo_old/TopoStats/knots_and_cats/cat_supercoiled/420231218_2ngSCcats.0_00161	0	[2, 2, 2]	2
	/Users/Maxgamill/Desktop/Uni/PhD/topo_old/TopoStats/knots_and_cats/cat_supercoiled/420231218_2ngSCcats.0_00161	1	[2, 2, 2]	2
	/Users/Maxgamill/Desktop/Uni/PhD/topo_old/TopoStats/knots_and_cats/cat_supercoiled/420231218_2ngSCcats.0_00071	0	[2, 2]	2
	/Users/Maxgamill/Desktop/Uni/PhD/topo_old/TopoStats/knots_and_cats/cat_supercoiled/420231218_2ngSCcats.0_00071	1	[2, 2, 2]	2
	/Users/Maxgamill/Desktop/Uni/PhD/topo_old/TopoStats/knots_and_cats/cat_supercoiled/20230818_p4cat_SC_mgni_3ng.0_00029	0	[2, 2, 2]	2
	/Users/Maxgamill/Desktop/Uni/PhD/topo_old/TopoStats/knots_and_cats/cat_supercoiled/20230818_p4cat_SC_mgni_3ng.0_00029	1	[2, 2]	2
	/Users/Maxgamill/Desktop/Uni/PhD/topo_old/TopoStats/knots_and_cats/cat_supercoiled/20230818_p4cat_SC_mgni_3ng.0_00047	0	[2, 2, 1]	2
	/Users/Maxgamill/Desktop/Uni/PhD/topo_old/TopoStats/knots_and_cats/cat_supercoiled/20230818_p4cat_SC_mgni_3ng.0_00047	1	[2, 2, 2, 2]	2
	/Users/Maxgamill/Desktop/Uni/PhD/topo_old/TopoStats/knots_and_cats/cat_supercoiled/220221107_8ngsupercoiledcatenane.0_00010	0	[1, 2, 1]	2
	/Users/Maxgamill/Desktop/Uni/PhD/topo_old/TopoStats/knots_and_cats/cat_supercoiled/420231218_2ngSCcats.0_00116	0	[3, 2, 2]	3
	/Users/Maxgamill/Desktop/Uni/PhD/topo_old/TopoStats/knots_and_cats/cat_supercoiled/420231218_2ngSCcats.0_00116	1	[3, 2]	3
	Open	Taut	Clustered	Bow-tie
Code data	99	26	15	8
	Open	Taut	Clustered	Bow-tie
Hand data	105	37	12	12

[truncated: 26 more sheets: Figure 6d, Figure 6e, Figure 6fghi, SI Table 1, SI Figure 1d, SI Figure 1e, SI Figure 2c, SI Figure 7e, SI Figure 7f, SI Figure 8(all), SI Figure 9ci, SI Figure 9cii, SI Figure 9ciii, SI Figure 12cd, SI Figure 13, SI Figure 14a, SI Figure 14b, SI Figure 15e, SI Figure 15f, SI Figure 18 …]
